# Supplementary material for: Genomic Regions From an Iranian Landrace Increase Kernel Size in Durum Wheat
Source: Front Plant Sci. 2019 Apr 18;10:448. doi: 10.3389/fpls.2019.00448 (PMC6482228; doi:10.3389/fpls.2019.00448)
Supplement: Supplementary Table 1 — Field experimental conditions and environmental parameters. [file Table_1.XLSX]

## Sheet: Foglio1
					Temperature (growing season 1)			Temperature (long term)			Rainfall
Field	GPS coordinates	Soil	Sowing date	Sowing density	mean 2	min 3	max 4	mean 2	min 3	max 4	Growing season 1	Long term
L14	37.529345, 14.576105	regosol	December 17th	370/m2	12.9°C	6.1°C	19.7°C	14.6 °C	7.9° C	21.3° C	327 mm	437 mm
L15	37.529345, 14.576105	regosol	December 22th	370/m2	9°C	6.2°C	20°C				335 mm
F15	44.928084, 9.9107218	fine silty mixed soil	0ctober 29th	450/m2	8.8°C	4.2° C	13.8°C	7.4° C	2.5° C	13° C	724 mm	806 mm
1 November -May; 2 mean of average temperature; 3 mean of Min temperatures; 4 mean of Max temperatures
