# Supplementary material for: Genomic Regions From an Iranian Landrace Increase Kernel Size in Durum Wheat
Source: Front Plant Sci. 2019 Apr 18;10:448. doi: 10.3389/fpls.2019.00448 (PMC6482228; doi:10.3389/fpls.2019.00448)
Supplement: Supplementary Table 2 — Summary of phenotypic data and variation parameters for parental lines and RILs for kernel shape, size and weight related traits, and heading date. Mean data for each environment (L14, L15, and F15) has been reported. [file Table_2.xlsx]

## Sheet: Tab 2SM_Summary phenotypic data
	Trait	Environment	Iran_249	Zardak	P-value*	RIL mean	RIL min	RIL max	CV%
	L	L14	9,71	7526	*	7517	6889	8655	4,5
		L15	10,12	7581	*	7221	6674	8803	5,5
		F15	10,22	7637	*	7279	6555	8720	5,5
	W	L14	2,80	2955	ns	3018	2697	3359	3,7
		L15	3,16	3269	ns	3238	2907	3546	3,3
		F15	3,29	3332	ns	3281	2990	3561	3,2
	P	L14	21,99	17923	*	17952	16736	20058	3,6
		L15	22,89	18200	*	17704	16372	21434	5,5
		F15	23,36	18385	*	17712	16151	20402	4,4
	A	L14	20,40	17038	*	17383	15268	20102	5,3
		L15	23,90	19161	*	17993	15479	22390	6,3
		F15	24,93	19317	*	18155	15758	21466	6,1
	C	L14	0,023	0,023	ns	0,021	0,016	0,031	9,8
		L15	0,025	0,020	ns	0,021	0,016	0,027	8,3
		F15	0,018	0,022	ns	0,021	0,017	0,029	7,9
	WL	L14	0,290	0,393	*	0,402	0,349	0,472	5,3
		L15	0,314	0,431	*	0,449	0,378	0,494	5,0
		F15	0,324	0,436	*	0,452	0,374	0,509	5,5
	FC	L14	0,53	0,666	*	0,677	0,608	0,741	3,6
		L15	0,60	0,725	*	0,739	0,651	0,829	4,3
		F15	0,58	0,715	*	0,725	0,644	0,779	3,5
	TKW	L14	34,74	31742	ns	35264	25381	46154	9,4
		L15	55,39	49033	*	46088	37733	55767	6,9
		F15	56,64	48633	ns	47178	38333	59000	7,3
	TW	L14	65,30	69800	ns	74282	59,8	82,6	6,2
		L15	61,83	77100	ns	78176	70	83	3,0
		F15	66,03	72600	ns	76901	60,6	88,1	5,2
	HD	L14	22	23	ns	21,5	12	27	11,8
		L15	31	29	ns	29	18	33	11,9
		F15	36	33	*	33	28	36	5,6
