# Supplementary material for: Genomic Regions From an Iranian Landrace Increase Kernel Size in Durum Wheat
Source: Front Plant Sci. 2019 Apr 18;10:448. doi: 10.3389/fpls.2019.00448 (PMC6482228; doi:10.3389/fpls.2019.00448)
Supplement: Supplementary Table 3 — Variance components of RIL population for each trait using both mean data across the three environments and data from single environments (L14, L15, and F15). [file Table_3.XLSX]

## Sheet: ANOVA_L14
Trait	Source	DF	SS	F ratio	Pr>F
L	line	117	23.3159	21.6563	<.0001
	rep	2	0.134114	7.2872	0.0009
W	line	117	2.5707	3.2439	<.0001
	rep	2	0.139091	10.2677	<.0001
P	line	117	86.2242	11.9239	<.0001
	rep	2	0.172661	1.3968	0.2494
A	line	117	187.874	4.5756	<.0001
	rep	2	3.01741	4.2991	0.0147
C	line	117	0.00096967	4.1836	<.0001
	rep	2	5.1e-06	1.2861	0.2783
WL	line	117	0.101728	8.8877	<.0001
	rep	2	0.00512263	26.1817	<.0001
FC	line	117	0.112646	7.9521	<.0001
	rep	2	0.0085234	35.1995	<.0001
TKW	line	117	1685.39	2.6662	<.0001
	rep	2	956.056	88.4761	<.0001
TW	line	117	2515.21	2.4305	<.0001
	rep	2	2775.21	156.881	<.0001
HD	line	117	1986.16	16.1859	<.0001
	rep	2	36.5819	17.44	<.0001

## Sheet: ANOVA_L15
Trait	Source	DF	SS	F ratio	Pr>F
L	line	117	22.8296	7.3997	<.0001
	rep	2	0.73554	13.9469	<.0001
W	line	117	2.23764	4.6729	<.0001
	rep	2	0.718823	87.8157	<.0001
P	line	117	169.566	3.9265	<.0001
	rep	2	3.38745	4.5887	0.0111
A	line	117	231.683	6.4196	<.0001
	rep	2	40.0443	64.91	<.0001
C	line	117	0.00054511	2.4501	<.0001
	rep	2	1.425e-05	3.7459	0.0251
WL	line	117	0.0925662	8.1369	<.0001
	rep	2	0.0077621	39.9156	<.0001
FC	line	117	0.147227	2.4145	<.0001
	rep	2	0.0231199	22.1815	<.0001
TKW	line	117	2287.46	6.7544	<.0001
	rep	2	173.366	29.9472	<.0001
TW	line	117	972.961	2.6527	<.0001
	rep	2	264.625	42.2058	<.0001
HD	line	117	2082.26	4.6868	<.0001
	rep	2	1214.76	159.95	<.0001

## Sheet: ANOVA_F15
Trait	Source	DF	SS	F ratio	Pr>F
L	line	117	28.6476	30.1133	<.0001
	rep	2	0.241774	14.8674	<.0001
W	line	117	2.89046	6.0405	<.0001
	rep	2	0.0807477	9.8716	<.0001
P	line	117	101.883	14.9563	<.0001
	rep	2	1.58566	13.6172	<.0001
A	line	117	236.347	8.6115	<.0001
	rep	2	8.72085	18.5883	<.0001
C	line	117	0.00050947	2.5811	<.0001
	rep	2	2.957e-05	8.7628	0.0002
WL	line	117	0.15944	33.9106	<.0001
	rep	2	0.00046701	5.8105	0.0034
FC	line	117	0.140944	20.0355	<.0001
	rep	2	0.00205209	17.0649	<.0001
TKW	line	117	2705.23	4.8103	<.0001
	rep	2	28.3404	2.948	0.0544
TW	line	117	2277.69	1.6154	0.0011
	rep	2	601.984	24.9755	<.0001
HD	line	117	1073.16	15.1595	<.0001
	rep	2	5.0847	4.2019	0.0161

## Sheet: ANOVA_overall
	Trait	Source	DF	SS	MS	F ratio	Pr>F
	L	line	117	67.4706	0.576672	36.2883	<.0001
		env	2	16.8578	8.4289	530.406	<.0001
		line*env	234	7.05914	0.0301673	1.8983	<.0001
		err	694	11.0286	0.0158914
	W	line	117	4.72973	0.0404251	6.4269	<.0001
		env	2	14.0317	7.01586	1115.4	<.0001
		line*env	234	2.99168	0.0127849	2.0326	<.0001
		err	694	4.36523	0.00628996
	P	line	117	274.88	2.34941	14.1344	<.0001
		env	2	13.6049	6.80246	40.9247	<.0001
		line*env	234	83.7457	0.357887	2.1531	<.0001
		err	694	115.356	0.166219
	A	line	117	479.549	4.09871	11.0765	<.0001
		env	2	116.914	58.4569	157.976	<.0001
		line*env	234	177.383	0.758047	2.0486	<.0001
		err	694	256.805	0.370037
	C	line	117	0.00127988	1.09391e-05	5.6504	<.0001
		env	2	5.13e-06	2.565e-06	1.3252	<.0001
		line*env	234	0.0007578	3.23846e-06	1.6728	<.0001
		err	694	0.00134358	1.93599e-06
	W/L	line	117	0.309551	0.00264574	28.3246	<.0001
		env	2	0.549472	0.274736	2941.26	<.0001
		line*env	234	0.0403438	0.00017241	1.8458	<.0001
		err	694	0.0648249	9.34076e-05
	FC	line	117	0.324259	0.00277145	10.0399	<.0001
		env	2	0.727484	0.363742	1317.69	<.0001
		line*env	234	0.0749594	0.00032034	1.1605	<.0001
		err	694	0.191575	0.000276044
	TKW	line	117	4019.9	34.3581	5.6478	<.0001
		env	2	30457.3	15228.6	2503.3	<.0001
		line*env	234	2754.1	11.7696	1.9347	<.0001
		err	694	4282.73	6.17109
	TW	line	117	2727.56	23.3125	1.7961	<.0001
		env	2	2907.79	1453.9	112.014	<.0001
		line*env	234	3239.25	13.843	1.0665	<.0001
		err	694	9137.64	13.1666
	HD	line	117	4350.56	37.1842	10.3975	<.0001
		env	2	24894.1	12447	3480.45	<.0001
		line*env	234	791.019	3.38042	0.9452	<.0001
		err	694	2532	3.64841
