# Supplementary material for: Genomic Regions From an Iranian Landrace Increase Kernel Size in Durum Wheat
Source: Front Plant Sci. 2019 Apr 18;10:448. doi: 10.3389/fpls.2019.00448 (PMC6482228; doi:10.3389/fpls.2019.00448)
Supplement: Supplementary Table 4 — Pearson correlations and corresponding p-value, among the phenotypic traits analyzed using both overall data and data from single environments (L14, L15, and F15). [file Table_4.XLSX]

## Sheet: Pearson_Correlation_MeanValue
Correlation value	L	W	P	A	C	WL	FC	TKW	TW	HD
L	1	-0.68	0.97	0.55	-0.63	-0.93	-0.93	-0.66	-0.8	-0.69
W	-0.68	1	-0.55	0.23	0.16	0.9	0.89	0.98	0.7	0.88
P	0.97	-0.55	1	0.67	-0.67	-0.85	-0.85	-0.53	-0.74	-0.6
A	0.55	0.23	0.67	1	-0.65	-0.21	-0.21	0.24	-0.24	0.08
C	-0.63	0.16	-0.67	-0.65	1	0.45	0.42	0.07	0.21	0.08
WL	-0.93	0.9	-0.85	-0.21	0.45	1	0.99	0.88	0.82	0.85
FC	-0.93	0.89	-0.85	-0.21	0.42	0.99	1	0.88	0.83	0.84
TKW	-0.66	0.98	-0.53	0.24	0.07	0.88	0.88	1	0.72	0.93
TW	-0.8	0.7	-0.74	-0.24	0.21	0.82	0.83	0.72	1	0.68
HD	-0.69	0.88	-0.6	0.08	0.08	0.85	0.84	0.93	0.68	1
P-value	L	W	P	A	C	WL	FC	TKW	TW	HD
L		0.0101	0	0.0491	0.0223	0	0	0.0138	0.0012	0.0084
W	0.0101		0.0492	0.4546	0.5943	0	0	0	0.0075	0
P	0	0.0492		0.0125	0.0128	0.0002	0.0003	0.0598	0.004	0.0309
A	0.0491	0.4546	0.0125		0.0153	0.4942	0.4807	0.4302	0.4243	0.8021
C	0.0223	0.5943	0.0128	0.0153		0.1241	0.1525	0.8147	0.4858	0.796
WL	0	0	0.0002	0.4942	0.1241		0	0	0.0006	0.0002
FC	0	0	0.0003	0.4807	0.1525	0		0	0.0004	0.0003
TKW	0.0138	0	0.0598	0.4302	0.8147	0	0		0.0051	0
TW	0.0012	0.0075	0.004	0.4243	0.4858	0.0006	0.0004	0.0051		0.0112
HD	0.0084	0	0.0309	0.8021	0.796	0.0002	0.0003	0	0.0112

## Sheet: Pearson_Correlation_L14
Correlation value	L	W	P	A	C	WL	FC	TKW	TW	HD
L	1	-0.13	0.99	0.81	-0.71	-0.83	-0.85	0.06	-0.5	0.46
W	-0.13	1	0	0.48	0.21	0.65	0.63	0.85	0.36	-0.68
P	0.99	0	1	0.87	-0.69	-0.76	-0.78	0.16	-0.46	0.39
A	0.81	0.48	0.87	1	-0.53	-0.35	-0.38	0.57	-0.2	0.03
C	-0.71	0.21	-0.69	-0.53	1	0.67	0.63	-0.11	0.07	-0.67
WL	-0.83	0.65	-0.76	-0.35	0.67	1	1	0.43	0.57	-0.74
FC	-0.85	0.63	-0.78	-0.38	0.63	1	1	0.43	0.61	-0.7
HD	0.46	-0.68	0.39	0.03	-0.67	-0.74	-0.7	-0.38	-0.16	1
TKW	0.06	0.85	0.16	0.57	-0.11	0.43	0.43	1	0.55	-0.38
TW	-0.5	0.36	-0.46	-0.2	0.07	0.57	0.61	0.55	1	-0.16
P-value	L	W	P	A	C	WL	FC	TKW	TW	HD
L		0.6809	0	0.0008	0.007	0.0004	0.0002	0.857	0.0848	0.1152
W	0.6809		0.9901	0.0968	0.4835	0.0155	0.0222	0.0002	0.2335	0.0098
P	0	0.9901		0	0.0093	0.0026	0.0017	0.6032	0.1181	0.1894
A	0.0008	0.0968	0		0.063	0.2411	0.2033	0.0424	0.518	0.9129
C	0.007	0.4835	0.0093	0.063		0.0131	0.0203	0.7268	0.8257	0.0123
WL	0.0004	0.0155	0.0026	0.2411	0.0131		0	0.1459	0.0419	0.0041
FC	0.0002	0.0222	0.0017	0.2033	0.0203	0		0.1465	0.0274	0.0076
TKW	0.857	0.0002	0.6032	0.0424	0.7268	0.1459	0.1465		0.0512	0.2012
TW	0.0848	0.2335	0.1181	0.518	0.8257	0.0419	0.0274	0.0512		0.5966
HD	0.1152	0.0098	0.1894	0.9129	0.0123	0.0041	0.0076	0.2012	0.5966

## Sheet: Pearson_Correlation_L15
Correlation value	L	W	P	A	C	WL	FC	TKW	TW	HD
L	1	0.19	0.93	0.9	-0.76	-0.85	-0.82	0.69	-0.48	0.45
W	0.19	1	0.22	0.61	0.05	0.36	0.17	0.82	-0.12	0.32
P	0.93	0.22	1	0.85	-0.71	-0.77	-0.75	0.67	-0.49	0.43
A	0.9	0.61	0.85	1	-0.6	-0.53	-0.59	0.93	-0.43	0.53
C	-0.76	0.05	-0.71	-0.6	1	0.75	0.58	-0.39	0.13	-0.35
WL	-0.85	0.36	-0.77	-0.53	0.75	1	0.88	-0.22	0.38	-0.27
FC	-0.82	0.17	-0.75	-0.59	0.58	0.88	1	-0.35	0.33	-0.33
TKW	0.69	0.82	0.67	0.93	-0.39	-0.22	-0.35	1	-0.29	0.47
TW	-0.48	-0.12	-0.49	-0.43	0.13	0.38	0.33	-0.29	1	-0.03
HD	0.45	0.32	0.43	0.53	-0.35	-0.27	-0.33	0.47	-0.03	1
P-value	L	W	P	A	C	WL	FC	TKW	TW	HD
L		0.5307	0	0	0.0026	0.0003	0.0005	0.0094	0.0966	0.1183
W	0.5307		0.4607	0.0279	0.8833	0.2301	0.5782	0.0006	0.6986	0.2813
P	0	0.4607		0.0002	0.0065	0.0022	0.0032	0.012	0.0908	0.1404
A	0	0.0279	0.0002		0.0301	0.0654	0.0339	0	0.145	0.0603
C	0.0026	0.8833	0.0065	0.0301		0.0031	0.0376	0.1857	0.6752	0.2343
WL	0.0003	0.2301	0.0022	0.0654	0.0031		0	0.477	0.1966	0.3654
FC	0.0005	0.5782	0.0032	0.0339	0.0376	0		0.2469	0.2771	0.2744
TKW	0.0094	0.0006	0.012	0	0.1857	0.477	0.2469		0.3295	0.1084
TW	0.0966	0.6986	0.0908	0.145	0.6752	0.1966	0.2771	0.3295		0.9241
HD	0.1183	0.2813	0.1404	0.0603	0.2343	0.3654	0.2744	0.1084	0.9241

## Sheet: Pearson_Correlation_F15
Correlation value	L	W	P	A	C	WL	FC	TKW	TW	HD
L	1	-0.18	0.99	0.88	-0.71	-0.91	-0.93	0.43	-0.76	0.2
W	-0.18	1	-0.05	0.31	0.01	0.57	0.53	0.79	0.3	-0.52
P	0.99	-0.05	1	0.94	-0.71	-0.85	-0.87	0.54	-0.74	0.14
A	0.88	0.31	0.94	1	-0.67	-0.61	-0.64	0.8	-0.6	-0.06
C	-0.71	0.01	-0.71	-0.67	1	0.6	0.61	-0.44	0.34	-0.41
WL	-0.91	0.57	-0.85	-0.61	0.6	1	1	-0.03	0.76	-0.4
FC	-0.93	0.53	-0.87	-0.64	0.61	1	1	-0.07	0.77	-0.39
TKW	0.43	0.79	0.54	0.8	-0.44	-0.03	-0.07	1	-0.13	-0.34
TW	-0.76	0.3	-0.74	-0.6	0.34	0.76	0.77	-0.13	1	-0.28
HD	0.2	-0.52	0.14	-0.06	-0.41	-0.4	-0.39	-0.34	-0.28	1
P-value	L	W	P	A	C	WL	FC	TKW	TW	HD
L		0.5494	0	0	0.0071	0	0	0.144	0.0024	0.5068
W	0.5494		0.8742	0.3098	0.9707	0.0422	0.0599	0.0015	0.3261	0.0673
P	0	0.8742		0	0.0062	0.0002	0.0001	0.0552	0.004	0.6543
A	0	0.3098	0		0.0114	0.0274	0.0185	0.0012	0.0311	0.8443
C	0.0071	0.9707	0.0062	0.0114		0.0302	0.0257	0.13	0.2627	0.1675
WL	0	0.0422	0.0002	0.0274	0.0302		0	0.9198	0.0025	0.1801
FC	0	0.0599	0.0001	0.0185	0.0257	0		0.82	0.002	0.1843
TKW	0.144	0.0015	0.0552	0.0012	0.13	0.9198	0.82		0.6794	0.2619
TW	0.0024	0.3261	0.004	0.0311	0.2627	0.0025	0.002	0.6794		0.3536
HD	0.5068	0.0673	0.6543	0.8443	0.1675	0.1801	0.1843	0.2619	0.3536
