# Supplementary material for: Genomic Regions From an Iranian Landrace Increase Kernel Size in Durum Wheat
Source: Front Plant Sci. 2019 Apr 18;10:448. doi: 10.3389/fpls.2019.00448 (PMC6482228; doi:10.3389/fpls.2019.00448)
Supplement: Supplementary Table 5 — Zardak × Iran_249 linkage map. Linkage groups, chromosomes, marker names and their position (cM, obtained using the Kosambi mapping function) are reported. [file Table_5.XLSX]

## Sheet: map
Linkage Group	Chromosome	Molecular Marker	cM
1	1A	IWB52276	0
1	1A	IWB77017	0
1	1A	IWB37296	0
1	1A	IWB30452	0
1	1A	IWB79704	0
1	1A	IWB45733	0
1	1A	IWB1403	0
1	1A	IWB77016	0
1	1A	IWB52733	0
1	1A	IWB74445	0
1	1A	IWB73517	2.8
1	1A	IWB39248	3.7
1	1A	IWB77557	3.7
1	1A	IWB6984	6.5
1	1A	IWB12479	6.5
1	1A	IWB11161	6.5
1	1A	IWB26708	6.5
1	1A	IWB81271	11.3
1	1A	IWB46385	11.3
1	1A	IWB40044	11.3
1	1A	IWB40889	11.3
1	1A	IWB13718	11.3
1	1A	IWB10113	11.3
1	1A	IWB74828	11.3
1	1A	IWB57714	11.3
1	1A	IWB56065	11.3
1	1A	IWB77836	11.3
1	1A	IWB40969	11.3
1	1A	IWB51039	11.3
1	1A	IWB43647	11.3
1	1A	IWB9588	11.3
1	1A	IWB80156	11.3
1	1A	IWB79996	11.3
1	1A	IWB49095	11.3
1	1A	IWB77767	11.7
1	1A	IWB74432	11.7
1	1A	IWB62141	11.7
1	1A	IWB38172	11.7
1	1A	IWB279	11.7
1	1A	IWB3489	11.7
1	1A	IWB65551	11.7
1	1A	IWB79856	11.7
1	1A	IWB1981	11.7
1	1A	IWB80253	11.7
1	1A	IWB11543	11.7
1	1A	IWB33406	11.7
1	1A	IWB45451	11.7
1	1A	IWB11087	11.7
1	1A	IWB7257	11.7
1	1A	IWB41872	11.7
1	1A	IWB34331	11.7
1	1A	IWB31939	11.7
1	1A	IWB75572	11.7
1	1A	IWB13265	11.7
1	1A	IWB59527	11.7
1	1A	IWB6974	11.7
1	1A	IWB52379	11.7
1	1A	IWB27132	11.7
1	1A	IWB75965	11.7
1	1A	IWB6944	11.7
1	1A	IWB11182	11.7
1	1A	IWB53632	11.7
1	1A	IWB75757	11.7
1	1A	IWB2101	12.6
1	1A	IWB80575	12.6
1	1A	IWB8166	12.6
1	1A	IWB8167	12.6
1	1A	IWB80574	12.6
1	1A	IWB36623	12.6
1	1A	IWB25102	12.6
1	1A	IWB9545	12.6
1	1A	IWB79406	13.1
1	1A	IWB31061	13.1
1	1A	IWB47390	13.1
1	1A	IWB78121	13.1
1	1A	IWB6118	13.1
1	1A	IWB64795	13.1
1	1A	IWB7965	13.1
1	1A	BJ237020	28.5
1	1A	IWB6476	36.2
1	1A	IWB71565	37.5
1	1A	IWB34801	37.5
1	1A	IWB57868	37.5
1	1A	IWB29495	37.5
1	1A	IWB2454	37.5
1	1A	IWB72726	37.5
1	1A	IWB525	37.5
1	1A	IWB31154	37.5
1	1A	IWB74011	37.5
1	1A	IWB9223	37.5
1	1A	IWB9222	37.5
1	1A	IWB61980	37.5
1	1A	IWB6234	37.5
1	1A	IWB6058	37.5
1	1A	IWB7943	37.5
1	1A	IWB72690	37.5
1	1A	IWB68798	38.4
1	1A	IWB14190	39.7
1	1A	IWB75325	39.7
1	1A	IWB8696	42.4
1	1A	IWB71688	48.7
1	1A	IWB71687	48.7
1	1A	IWB42196	48.7
1	1A	IWB76293	49.1
1	1A	IWB11301	49.1
1	1A	IWB24273	49.1
1	1A	IWB78734	49.5
1	1A	IWB20818	50.8
1	1A	IWB71175	50.8
1	1A	IWB42449	50.8
1	1A	IWB79872	50.8
1	1A	IWB78258	50.8
1	1A	IWB27788	50.8
1	1A	IWB35649	50.8
1	1A	IWB73271	51.2
1	1A	IWB73272	51.2
1	1A	IWB23539	52.1
1	1A	IWB3519	52.5
1	1A	IWB6520	52.5
1	1A	IWB59245	53.5
1	1A	IWB11044	56.1
1	1A	gwm33	58.3
1	1A	gwm752	65.8
1	1A	IWB72066	67.4
1	1A	IWB68105	67.4
1	1A	IWB77745	67.4
1	1A	IWB51485	67.4
1	1A	IWB44046	67.4
1	1A	IWB44045	67.4
1	1A	IWB40844	67.4
1	1A	IWB77744	67.4
1	1A	IWB45602	67.4
1	1A	IWB73652	67.4
1	1A	IWB72065	67.4
1	1A	IWB31932	69
1	1A	IWB68107	69
1	1A	IWB68106	69
1	1A	IWB61685	69
1	1A	IWB40979	69
1	1A	IWB28549	69
1	1A	IWB3334	69
1	1A	IWB3682	69
1	1A	IWB79906	69
1	1A	IWB31602	69
1	1A	IWB72799	70.6
1	1A	IWB72800	70.6
1	1A	IWB66891	70.6
1	1A	IWB65739	71.1
1	1A	IWB6538	71.1
1	1A	IWB35066	71.1
1	1A	IWB60704	71.1
1	1A	IWB7717	71.1
1	1A	IWB34631	75.7
1	1A	IWB21167	75.7
1	1A	IWB75447	75.7
1	1A	IWB70583	75.7
1	1A	IWB61401	75.7
1	1A	IWB47955	87.4
1	1A	IWB31662	91.6
1	1A	IWB35397	91.6
1	1A	IWB69187	92
1	1A	IWB45897	92.9
1	1A	IWB68830	92.9
1	1A	IWB36063	92.9
1	1A	IWB19409	92.9
1	1A	IWB73536	92.9
1	1A	IWB73537	92.9
1	1A	IWB69155	92.9
1	1A	IWB66853	92.9
1	1A	IWB72053	93.8
1	1A	barc28	96.2
1	1A	TC85050	99.3
1	1A	IWB35897	113.7
1	1A	IWB78448	113.7
1	1A	IWB35039	113.7
1	1A	IWB67072	115.1
1	1A	IWB43096	116.5
1	1A	IWB55442	116.5
1	1A	IWB77165	116.5
1	1A	IWB77156	116.5
1	1A	IWB25487	116.5
1	1A	IWB52047	116.5
1	1A	IWB380	116.5
1	1A	IWB80274	117.4
1	1A	IWB78324	117.4
1	1A	IWB10042	117.4
1	1A	IWB6783	117.4
1	1A	IWB30576	117.4
1	1A	IWB20856	117.4
1	1A	IWB5406	117.4
1	1A	IWB57961	117.4
1	1A	IWB78323	117.4
1	1A	IWB77820	118.8
1	1A	IWB7216	118.8
1	1A	IWB64265	118.8
1	1A	IWB3806	118.8
1	1A	IWB10679	118.8
1	1A	IWB81125	118.8
1	1A	IWB70213	118.8
1	1A	IWB58903	118.8
1	1A	IWB43491	118.8
1	1A	IWB5360	118.8
1	1A	IWB56592	118.8
1	1A	IWB30746	118.8
1	1A	IWB27052	119.3
1	1A	IWB54214	119.3
1	1A	IWB76385	119.3
1	1A	IWB20404	122.6
1	1A	IWB46717	122.6
1	1A	IWB65398	123
1	1A	IWB58119	124.3
1	1A	IWB27332	124.3
1	1A	IWB8121	132
1	1A	IWB77556	132
1	1A	IWB7472	132
1	1A	wmc716	141.3
1	1A	IWB59083	151.2
1	1A	IWB58474	159.7
1	1A	IWB13639	159.7
1	1A	IWB51933	159.7
1	1A	IWB72161	161.1
1	1A	IWB72160	161.1
1	1A	IWB53370	161.1
1	1A	IWB57224	161.1
1	1A	IWB43028	161.1
1	1A	IWB1256	161.1
1	1A	IWB72159	161.1
1	1A	IWB41551	161.1
1	1A	IWB57225	161.1
1	1A	IWB72162	161.1
1	1A	IWB59427	161.1
1	1A	IWB72163	161.1
1	1A	IWB76225	161.1
1	1A	IWB77	161.1
1	1A	IWB67875	161.1
1	1A	IWB41550	161.1
1	1A	IWB75940	161.1
1	1A	IWB80784	161.1
1	1A	IWB766	161.1
1	1A	IWB56959	162.1
1	1A	IWB4244	165.1
1	1A	IWB77770	165.1
1	1A	IWB3979	165.6
1	1A	IWB75809	165.6
1	1A	IWB28418	165.6
1	1A	IWB73482	165.6
1	1A	IWB78627	170.7
1	1A	IWB26254	170.7
1	1A	IWB37	170.7
1	1A	IWB31719	171.1
1	1A	IWB43929	171.1
1	1A	IWB34487	172.4
1	1A	IWB34872	173.7
1	1A	IWB8006	173.7
1	1A	IWB59699	173.7
1	1A	IWB45411	173.7
1	1A	IWB9141	173.7
1	1A	IWB36489	173.7
1	1A	IWB81526	173.7
1	1A	IWB25940	175
1	1A	IWB76737	175.9
1	1A	IWB337	175.9
1	1A	IWB58886	175.9
1	1A	IWB76354	175.9
1	1A	IWB80052	175.9
1	1A	IWB73184	175.9
1	1A	IWB6843	175.9
1	1A	IWB76356	175.9
1	1A	IWB80603	175.9
1	1A	IWB77519	175.9
1	1A	IWB76355	175.9
1	1A	IWB76357	175.9
1	1A	IWB69908	175.9
1	1A	IWB2767	175.9
1	1A	IWB78995	176.4
1	1A	IWB76953	176.4
1	1A	IWB7275	176.4
1	1A	IWB10223	176.4
1	1A	IWB78937	176.4
1	1A	IWB7430	176.4
1	1A	IWB60174	176.4
1	1A	IWB77747	176.4
1	1A	IWB58979	176.4
1	1A	IWB45797	176.4
1	1A	IWB78936	176.4
1	1A	IWB12293	176.4
1	1A	IWB6426	176.4
1	1A	IWB8339	176.9
1	1A	IWB71744	180.2
1	1A	IWB7910	180.2
1	1A	IWB41993	180.2
1	1A	IWB31181	180.2
1	1A	IWB79586	180.2
1	1A	IWB73764	180.2
1	1A	IWB77834	180.2
1	1A	IWB78072	180.2
1	1A	IWB79639	180.2
1	1A	IWB22896	180.2
1	1A	barc17	184.1
1	1A	barc158	184.8
1	1A	IWB50545	198.3
1	1A	IWB31781	198.3
1	1A	IWB65452	198.7
1	1A	IWB31652	199.6
1	1A	IWB3507	199.6
1	1A	IWB25391	199.6
1	1A	IWB23033	199.6
1	1A	IWB34698	203.3
1	1A	IWB35980	203.7
1	1A	IWB75582	203.7
1	1A	IWB11667	203.7
1	1A	IWB31657	203.7
1	1A	IWB47289	203.7
1	1A	IWB51646	205
1	1A	IWB70102	205
1	1A	IWB73214	205
1	1A	IWB73512	205
1	1A	IWB9345	205
1	1A	IWB30482	205
1	1A	IWB36287	205
1	1A	IWB69366	205
1	1A	IWB8520	205
1	1A	IWB6026	205.4
1	1A	IWB75789	205.4
1	1A	IWB42710	205.4
1	1A	IWB28360	205.4
1	1A	IWB50585	205.4
1	1A	IWB53645	224.3
1	1A	IWB57361	224.3
1	1A	IWB74050	224.3
1	1A	IWB53646	224.3
1	1A	IWB31415	224.3
1	1A	IWB31414	224.3
1	1A	IWB9329	224.3
1	1A	IWB50401	224.3
1	1A	IWB23185	224.3
1	1A	IWB51995	224.3
1	1A	IWB75375	224.3
1	1A	IWB31763	224.3
1	1A	IWB66130	224.3
1	1A	IWB31764	224.3
1	1A	IWB38342	224.3
1	1A	IWB23832	224.3
1	1A	IWB38726	224.3
1	1A	IWB59888	224.3
1	1A	IWB9541	224.3
1	1A	IWB31444	224.3
1	1A	IWB8865	224.3
1	1A	IWB55944	224.3
1	1A	IWB72794	225.7
1	1A	IWB8188	225.7
1	1A	IWB55413	228
1	1A	IWB6999	228
1	1A	IWB12589	228
1	1A	IWB24740	231.7
1	1A	IWB42635	231.7
1	1A	IWB75372	231.7
1	1A	IWB71713	231.7
1	1A	IWB48747	231.7
2	1B-1	IWB57219	0
2	1B-1	IWB39278	0
2	1B-1	IWB38627	0
2	1B-1	IWB70627	0.5
2	1B-1	IWB34770	0.5
2	1B-1	IWB70675	0.5
2	1B-1	IWB17897	2.7
2	1B-1	IWB72109	2.7
2	1B-1	IWB73447	2.7
2	1B-1	IWB72108	2.7
2	1B-1	IWB22868	2.7
2	1B-1	IWB9861	2.7
2	1B-1	IWB12475	2.7
2	1B-1	IWB24540	4.5
2	1B-1	IWB6024	4.5
2	1B-1	IWB26732	4.5
2	1B-1	IWB37530	4.5
2	1B-1	IWB6008	4.9
2	1B-1	IWB68307	4.9
2	1B-1	IWB65069	4.9
2	1B-1	IWB65827	4.9
2	1B-1	IWB12258	4.9
2	1B-1	IWB12208	4.9
2	1B-1	IWB71754	4.9
2	1B-1	IWB72623	4.9
2	1B-1	IWB10312	4.9
2	1B-1	IWB73112	4.9
2	1B-1	IWB75613	4.9
2	1B-1	IWB52473	4.9
2	1B-1	IWB72908	4.9
2	1B-1	IWB43758	4.9
2	1B-1	IWB34190	4.9
2	1B-1	IWB10492	4.9
2	1B-1	IWB31615	4.9
2	1B-1	IWB35429	4.9
2	1B-1	IWB17979	4.9
2	1B-1	IWB38368	4.9
2	1B-1	IWB50501	4.9
2	1B-1	IWB26731	4.9
2	1B-1	IWB10589	4.9
2	1B-1	IWB59785	4.9
2	1B-1	IWB48121	4.9
2	1B-1	IWB66014	6.4
2	1B-1	IWB2188	6.4
2	1B-1	IWB71509	6.4
2	1B-1	IWB71508	6.4
2	1B-1	IWB73359	6.4
2	1B-1	IWB73360	6.4
2	1B-1	IWB73361	6.4
2	1B-1	IWB73362	6.4
2	1B-1	IWB79316	6.4
2	1B-1	IWB80174	6.4
2	1B-1	IWB80333	6.4
2	1B-1	IWB21104	6.4
2	1B-1	IWB5992	6.4
2	1B-1	IWB73358	6.4
2	1B-1	IWB49196	6.4
2	1B-1	IWB62711	6.4
2	1B-1	IWB30826	6.4
2	1B-1	IWB44340	8.4
2	1B-1	IWB65667	8.8
2	1B-1	IWB47908	8.8
2	1B-1	IWB43000	9.7
2	1B-1	IWB58194	9.7
2	1B-1	IWB7731	9.7
2	1B-1	IWB12603	9.7
2	1B-1	IWB48054	12.9
2	1B-1	IWB20111	12.9
2	1B-1	IWB11671	12.9
2	1B-1	IWB9714	12.9
2	1B-1	IWB36796	12.9
2	1B-1	IWB48067	12.9
2	1B-1	IWB21820	15.1
2	1B-1	IWB44363	16.5
2	1B-1	IWB6100	16.5
2	1B-1	IWB56776	16.5
2	1B-1	IWB31417	17.4
2	1B-1	IWB26466	17.4
2	1B-1	IWB53745	17.4
2	1B-1	IWB66039	18.8
2	1B-1	IWB21039	18.8
2	1B-1	IWB9435	19.3
2	1B-1	IWB72703	19.3
2	1B-1	IWB73611	19.3
2	1B-1	IWB10080	21.2
2	1B-1	IWB9421	22.1
2	1B-1	IWB8781	22.6
2	1B-1	IWB60993	22.6
2	1B-1	IWB74039	22.6
2	1B-1	IWB9420	22.6
2	1B-1	IWB80984	22.6
2	1B-1	IWB16228	22.6
2	1B-1	IWB29515	22.6
2	1B-1	IWB63847	22.6
2	1B-1	IWB72487	22.6
2	1B-1	IWB73942	22.6
2	1B-1	IWB9236	22.6
2	1B-1	IWB46853	22.6
2	1B-1	IWB74006	22.6
2	1B-1	IWB9109	22.6
2	1B-1	IWB11695	22.6
2	1B-1	Xbarc8	22.6
2	1B-1	IWB35982	22.6
2	1B-1	IWB56393	23.1
2	1B-1	IWB69254	23.1
2	1B-1	IWB51586	23.1
2	1B-1	IWB63556	23.1
2	1B-1	IWB51732	23.1
2	1B-1	IWB51241	23.1
2	1B-1	IWB73550	23.1
2	1B-1	IWB35128	23.1
2	1B-1	IWB9695	27.9
2	1B-1	IWB13527	36.2
2	1B-1	IWB13048	36.2
2	1B-1	IWB7214	36.6
2	1B-1	IWB36013	36.6
2	1B-1	IWB21446	36.6
2	1B-1	IWB39998	36.6
2	1B-1	IWB60394	36.6
2	1B-1	IWB51154	36.6
2	1B-1	IWB11930	36.6
2	1B-1	IWB9636	36.6
2	1B-1	IWB29275	36.6
2	1B-1	IWB58317	36.6
2	1B-1	IWB58776	36.6
2	1B-1	IWB59519	36.6
2	1B-1	IWB53845	36.6
2	1B-1	IWB8572	36.6
2	1B-1	IWB40636	36.6
2	1B-1	IWB70181	36.6
2	1B-1	IWB11819	36.6
2	1B-1	IWB23699	36.6
2	1B-1	IWB31649	36.6
2	1B-1	IWB46016	36.6
2	1B-1	IWB10126	36.6
2	1B-1	IWB5906	36.6
2	1B-1	IWB5791	36.6
2	1B-1	IWB38801	36.6
2	1B-1	IWB42926	36.6
2	1B-1	IWB43137	36.6
2	1B-1	IWB42212	36.6
2	1B-1	IWB47893	36.6
2	1B-1	IWB41566	36.6
2	1B-1	IWB35366	36.6
2	1B-1	IWB7402	36.6
2	1B-1	IWB49541	36.6
2	1B-1	IWB52125	36.6
2	1B-1	IWB47684	36.6
2	1B-1	IWB7862	36.6
2	1B-1	IWB19993	36.6
2	1B-1	IWB39683	36.6
2	1B-1	IWB34864	36.6
2	1B-1	IWB35285	36.6
2	1B-1	IWB6592	36.6
2	1B-1	IWB10636	36.6
2	1B-1	IWB36080	36.6
2	1B-1	IWB11458	36.6
2	1B-1	IWB11931	36.6
2	1B-1	IWB10264	36.6
2	1B-1	IWB23524	36.6
2	1B-1	IWB23525	36.6
2	1B-1	IWB61427	36.6
2	1B-1	IWB47894	36.6
2	1B-1	IWB65684	36.6
2	1B-1	IWB67344	36.6
2	1B-1	IWB34561	36.6
2	1B-1	IWB68891	36.6
2	1B-1	IWB75635	36.6
2	1B-1	IWB81338	36.6
2	1B-1	IWB49362	36.6
2	1B-1	IWB6848	36.6
2	1B-1	IWB8875	36.6
2	1B-1	IWB76973	36.6
2	1B-1	IWB78304	36.6
2	1B-1	IWB62561	36.6
2	1B-1	IWB34533	36.6
2	1B-1	IWB34541	36.6
2	1B-1	IWB34711	36.6
2	1B-1	IWB52544	36.6
2	1B-1	IWB53143	36.6
2	1B-1	IWB56246	36.6
2	1B-1	IWB7193	36.6
2	1B-1	IWB41774	36.6
2	1B-1	IWB46851	36.6
2	1B-1	IWB41355	36.6
2	1B-1	IWB35204	36.6
2	1B-1	IWB35599	36.6
2	1B-1	IWB35739	36.6
2	1B-1	IWB3038	36.6
2	1B-1	IWB10469	36.6
2	1B-1	IWB7703	36.6
2	1B-1	IWB7149	36.6
2	1B-1	IWB46929	36.6
2	1B-1	IWB20653	36.6
2	1B-1	IWB39667	36.6
2	1B-1	IWB20364	36.6
2	1B-1	IWB7392	36.6
2	1B-1	IWB34753	36.6
2	1B-1	IWB41878	36.6
2	1B-1	IWB65404	36.6
2	1B-1	IWB12387	36.6
2	1B-1	IWB16301	36.6
2	1B-1	IWB39999	36.6
2	1B-1	IWB44494	36.6
2	1B-1	IWB11820	36.6
2	1B-1	IWB70813	37.2
2	1B-1	IWB70814	37.2
2	1B-1	IWB11664	37.2
2	1B-1	IWB12000	37.2
2	1B-1	IWB36003	37.2
2	1B-1	IWB66013	37.2
2	1B-1	IWB56435	37.2
2	1B-1	IWB5835	37.2
2	1B-1	IWB6304	37.2
2	1B-1	IWB56823	37.2
2	1B-1	IWB2923	37.8
2	1B-1	IWB12288	37.8
2	1B-1	IWB25251	37.8
2	1B-1	IWB54028	37.8
2	1B-1	IWB25250	37.8
2	1B-1	IWB41306	37.8
2	1B-1	IWB57973	37.8
2	1B-1	IWB36294	37.8
2	1B-1	IWB6137	37.8
2	1B-1	IWB12472	37.8
2	1B-1	IWB7369	37.8
2	1B-1	IWB25023	37.8
2	1B-1	IWB5323	37.8
2	1B-1	IWB8300	37.8
2	1B-1	IWB34783	37.8
2	1B-1	IWB51186	37.8
2	1B-1	IWB11576	37.8
2	1B-1	IWB31006	37.8
2	1B-1	IWB4440	37.8
2	1B-1	IWB21809	37.8
2	1B-1	IWB42184	37.8
2	1B-1	IWB7021	37.8
2	1B-1	IWB10134	37.8
2	1B-1	IWB22449	37.8
2	1B-1	IWB34993	37.8
2	1B-1	IWB20504	37.8
2	1B-1	IWB14738	40
2	1B-1	IWB42173	40
2	1B-1	IWB43472	40
2	1B-1	IWB36303	40
2	1B-1	IWB8585	40
2	1B-1	IWB10660	40
2	1B-1	IWB7485	40
2	1B-1	IWB20056	40
2	1B-1	IWB25342	40
2	1B-1	IWB9700	40
2	1B-1	IWB28335	40
2	1B-1	IWB25904	40
2	1B-1	IWB63258	40
2	1B-1	IWB75203	40
2	1B-1	IWB47264	40
2	1B-1	IWB10923	40
2	1B-1	IWB57188	40
2	1B-1	IWB26206	40
2	1B-1	IWB8588	40
2	1B-1	IWB41602	40
2	1B-1	IWB9147	40
2	1B-1	IWB11553	40
2	1B-1	IWB26121	40.9
2	1B-1	IWB52669	40.9
2	1B-1	IWB80628	40.9
2	1B-1	IWB26169	40.9
2	1B-1	IWB27146	40.9
2	1B-1	IWB59775	40.9
2	1B-1	IWB34998	40.9
2	1B-1	IWB21214	40.9
2	1B-1	IWB77672	40.9
2	1B-1	IWB76271	40.9
2	1B-1	IWB54994	40.9
2	1B-1	IWB62417	40.9
2	1B-1	IWB70190	40.9
2	1B-1	IWB70284	40.9
2	1B-1	IWB63062	40.9
2	1B-1	IWB20091	40.9
2	1B-1	IWB75740	40.9
2	1B-1	IWB72741	40.9
2	1B-1	IWB8100	40.9
2	1B-1	IWB52670	40.9
2	1B-1	IWB8141	40.9
2	1B-1	IWB4322	40.9
2	1B-1	IWB67237	40.9
2	1B-1	IWB52678	40.9
2	1B-1	IWB52680	40.9
2	1B-1	IWB52762	40.9
2	1B-1	IWB53408	40.9
2	1B-1	IWB54040	40.9
2	1B-1	IWB54340	40.9
2	1B-1	IWB8956	40.9
2	1B-1	IWB39745	40.9
2	1B-1	IWB43111	40.9
2	1B-1	IWB62955	40.9
2	1B-1	IWB72742	40.9
2	1B-1	IWB73650	40.9
2	1B-1	IWB63613	40.9
2	1B-1	IWB76032	40.9
2	1B-1	IWB51784	40.9
2	1B-1	IWB5596	40.9
2	1B-1	IWB14377	40.9
2	1B-1	IWB47026	40.9
2	1B-1	IWB22709	40.9
2	1B-1	IWB76585	40.9
2	1B-1	IWB49800	40.9
2	1B-1	IWB24040	40.9
2	1B-1	IWB68271	40.9
2	1B-1	IWB47025	40.9
2	1B-1	IWB64056	40.9
2	1B-1	IWB54643	40.9
2	1B-1	IWB35475	40.9
2	1B-1	IWB39145	40.9
2	1B-1	IWB63614	40.9
2	1B-1	IWB55832	40.9
2	1B-1	IWB79477	40.9
2	1B-1	IWB669	41.3
2	1B-1	IWB38751	41.3
2	1B-1	IWB31942	41.3
2	1B-1	IWB21601	41.3
2	1B-1	IWB36298	41.3
2	1B-1	IWB38291	41.3
2	1B-1	IWB10480	41.3
2	1B-1	IWB4508	41.3
2	1B-1	IWB74352	41.3
2	1B-1	IWB76619	41.3
2	1B-1	IWB70189	41.3
2	1B-1	IWB35515	41.3
2	1B-1	IWB47024	41.3
2	1B-1	IWB31721	41.3
2	1B-1	IWB59567	41.3
2	1B-1	IWB31756	41.3
2	1B-1	IWB31722	41.3
2	1B-1	IWB74353	41.3
2	1B-1	IWB6405	41.3
2	1B-1	IWB51681	41.3
2	1B-1	IWB56965	41.3
2	1B-1	IWB56964	41.3
2	1B-1	IWB58654	41.7
2	1B-1	IWB58050	41.7
2	1B-1	IWB80435	41.7
2	1B-1	IWB34571	41.7
2	1B-1	IWB8626	41.7
2	1B-1	IWB43926	41.7
2	1B-1	IWB43580	41.7
2	1B-1	IWB35618	41.7
2	1B-1	IWB80373	41.7
2	1B-1	IWB75791	41.7
2	1B-1	IWB57824	41.7
2	1B-1	IWB49507	43
2	1B-1	IWB49173	43
2	1B-1	IWB36360	43
2	1B-1	IWB24607	43
2	1B-1	IWB69882	43
2	1B-1	IWB71750	43.4
2	1B-1	IWB2859	43.4
2	1B-1	IWB6654	43.4
2	1B-1	IWB20988	43.4
2	1B-1	IWB7810	45.2
2	1B-1	IWB12179	45.2
2	1B-1	IWB6034	45.2
2	1B-1	IWB6787	45.2
2	1B-1	IWB38604	45.2
2	1B-1	IWB78783	45.2
2	1B-1	IWB36198	45.2
2	1B-1	IWB11507	45.2
2	1B-1	IWB81422	45.2
2	1B-1	IWB65906	46.1
2	1B-1	IWB70417	46.1
2	1B-1	IWB20717	46.1
2	1B-1	IWB76154	46.5
2	1B-1	IWB80639	46.5
2	1B-1	IWB50463	46.5
2	1B-1	IWB51878	46.5
2	1B-1	IWB73015	46.5
2	1B-1	IWB67336	47.4
2	1B-1	IWB25098	47.4
2	1B-1	IWB32306	47.4
2	1B-1	IWB55603	47.4
2	1B-1	IWB14452	47.4
2	1B-1	IWB31677	47.4
2	1B-1	IWB36860	47.4
2	1B-1	IWB67337	47.4
2	1B-1	IWB42728	47.4
2	1B-1	IWB67338	47.4
2	1B-1	IWB50530	47.4
2	1B-1	IWB61762	47.4
2	1B-1	IWB70974	47.8
2	1B-1	IWB6103	47.8
2	1B-1	IWB77679	47.8
2	1B-1	IWB79445	47.8
2	1B-1	IWB72329	47.8
2	1B-1	IWB50050	47.8
2	1B-1	IWB58817	47.8
2	1B-1	IWB78544	47.8
2	1B-1	IWB40376	47.8
2	1B-1	IWB71800	47.8
2	1B-1	IWB72330	47.8
2	1B-1	IWB7716	47.8
2	1B-1	IWB75426	47.8
2	1B-1	IWB73662	47.8
2	1B-1	IWB40109	47.8
2	1B-1	IWB8257	47.8
2	1B-1	IWB47949	47.8
2	1B-1	IWB73372	47.8
2	1B-1	IWB5843	47.8
2	1B-1	IWB76768	47.8
2	1B-1	IWB49345	48.7
2	1B-1	IWB26008	48.7
2	1B-1	IWB8913	48.7
2	1B-1	IWB60912	58.4
2	1B-1	IWB12331	58.4
2	1B-1	IWB70367	58.4
2	1B-1	IWB72646	58.4
2	1B-1	IWB72647	58.4
2	1B-1	IWB65666	58.4
2	1B-1	IWB65731	58.4
2	1B-1	IWB72645	58.4
2	1B-1	IWB11412	58.4
2	1B-1	IWB74025	58.4
2	1B-1	IWB7036	58.4
2	1B-1	IWB63890	58.4
2	1B-1	IWB45235	58.8
2	1B-1	IWB7443	62.5
2	1B-1	IWB27169	62.5
2	1B-1	IWB31711	62.5
2	1B-1	IWB47412	62.5
2	1B-1	IWB51640	62.5
2	1B-1	IWB69494	62.5
2	1B-1	IWB69495	62.5
2	1B-1	IWB75466	62.5
2	1B-1	IWB72532	62.5
2	1B-1	IWB65360	62.5
2	1B-1	IWB68429	62.5
2	1B-1	IWB69496	62.5
2	1B-1	IWB59187	62.5
2	1B-1	IWB71512	62.5
2	1B-1	IWB75465	62.5
2	1B-1	IWB80220	62.5
2	1B-1	IWB14021	62.5
2	1B-1	IWB80275	62.5
2	1B-1	IWB72533	62.5
2	1B-1	IWB47330	62.5
2	1B-1	IWB30117	62.5
2	1B-1	IWB10551	62.5
2	1B-1	IWB7992	62.5
2	1B-1	IWB72708	62.5
2	1B-1	IWB60937	62.5
2	1B-1	IWB9969	62.5
2	1B-1	Xgwm131	65.2
2	1B-1	Xbarc181	66.5
2	1B-1	Xbarc302	66.5
2	1B-1	Xbarc240	67.7
2	1B-1	Xgwm413	69.5
2	1B-1	Xwmc85	70
2	1B-1	Xcfd65	70
2	1B-1	Xgwm18	70
2	1B-1	Xgwm498	70.5
2	1B-1	Xgwm264	71
2	1B-1	Xgwm273	73.8
2	1B-1	IWB46397	84.5
2	1B-1	IWB73698	84.5
2	1B-1	IWB69589	84.5
2	1B-1	IWB69649	84.5
2	1B-1	IWB70079	84.5
2	1B-1	IWB41264	84.5
2	1B-1	IWB70151	94.9
2	1B-1	IWB74533	95.8
2	1B-1	IWB74753	95.8
2	1B-1	IWB7144	95.8
2	1B-1	IWB62674	95.8
2	1B-1	IWB81515	95.8
2	1B-1	IWB2203	95.8
2	1B-1	IWB74534	95.8
2	1B-1	IWB46347	95.8
2	1B-1	IWB31152	95.8
2	1B-1	IWB8152	95.8
2	1B-1	IWB21547	95.8
2	1B-1	IWB53690	95.8
2	1B-1	IWB30984	95.8
2	1B-1	IWB41896	97.6
2	1B-1	IWB23869	97.6
2	1B-1	IWB41894	97.6
2	1B-1	IWB41897	97.6
2	1B-1	IWB60344	97.6
2	1B-1	IWB46187	98
2	1B-1	IWB28434	107.6
2	1B-1	IWB72580	107.6
2	1B-1	IWB73073	107.6
2	1B-1	IWB77464	107.6
2	1B-1	IWB70705	107.6
2	1B-1	IWB79672	107.6
2	1B-1	IWB71777	107.6
2	1B-1	IWB64555	107.6
2	1B-1	IWB73074	107.6
2	1B-1	IWB81365	107.6
2	1B-1	IWB56287	109
2	1B-1	IWB64091	109.9
2	1B-1	IWB64094	109.9
2	1B-1	IWB64092	109.9
2	1B-1	IWB2667	109.9
2	1B-1	IWB36344	116.9
2	1B-1	IWB65711	116.9
2	1B-1	IWB65956	116.9
2	1B-1	IWB9937	117.3
2	1B-1	IWB9155	117.3
2	1B-1	IWB38554	117.3
2	1B-1	IWB15023	117.3
2	1B-1	IWB59930	117.3
2	1B-1	IWB75511	117.3
2	1B-1	IWB14749	117.3
2	1B-1	IWB80489	117.3
2	1B-1	IWB6709	117.3
2	1B-1	IWB75930	117.3
2	1B-1	IWB12356	117.3
2	1B-1	IWB40040	117.3
2	1B-1	IWB76947	117.3
2	1B-1	IWB58520	117.3
2	1B-1	IWB77022	119
2	1B-1	IWB11914	119
2	1B-1	IWB7290	119
2	1B-1	IWB35479	119
2	1B-1	IWB24662	119
2	1B-1	IWB8293	119
2	1B-1	IWB40585	119
2	1B-1	IWB66483	119.6
2	1B-1	IWB73681	124.3
2	1B-1	IWB47855	125.3
2	1B-1	IWB33179	125.3
2	1B-1	IWB7579	126.3
2	1B-1	IWB8230	126.3
2	1B-1	IWB49552	126.3
2	1B-1	IWB5965	127.6
2	1B-1	IWB52875	127.6
2	1B-1	IWB9781	127.6
2	1B-1	IWB40197	127.6
2	1B-1	IWB77540	127.6
2	1B-1	IWB79584	127.6
2	1B-1	IWB31027	127.6
2	1B-1	IWB3067	127.6
2	1B-1	IWB78602	127.6
2	1B-1	IWB8312	127.6
2	1B-1	IWB36152	127.6
2	1B-1	IWB6222	127.6
2	1B-1	IWB36342	127.6
2	1B-1	IWB78603	127.6
2	1B-1	IWB73608	127.6
2	1B-1	IWB35875	127.6
2	1B-1	IWB59663	127.6
2	1B-1	IWB21176	127.6
2	1B-1	IWB65251	127.6
2	1B-1	IWB6179	127.6
2	1B-1	IWB40620	127.6
2	1B-1	IWB5761	127.6
2	1B-1	IWB56771	127.6
2	1B-1	IWB8677	128.9
2	1B-1	IWB72555	128.9
2	1B-1	IWB72553	128.9
2	1B-1	IWB31916	128.9
2	1B-1	IWB72551	128.9
2	1B-1	IWB72552	128.9
2	1B-1	IWB72548	128.9
2	1B-1	IWB72549	128.9
2	1B-1	IWB72550	128.9
2	1B-1	IWB35678	128.9
2	1B-1	IWB31915	128.9
2	1B-1	IWB8678	128.9
2	1B-1	IWB9711	128.9
2	1B-1	IWB72554	128.9
2	1B-1	IWB77987	129.4
2	1B-1	IWB78237	129.4
2	1B-1	IWB5796	129.4
2	1B-1	IWB74900	129.4
2	1B-1	IWB58254	129.4
2	1B-1	IWB31680	129.9
2	1B-1	IWB61864	131
2	1B-1	IWB71347	131
2	1B-1	IWB71353	131
2	1B-1	IWB78011	131
2	1B-1	IWB79844	131
2	1B-1	IWB3191	131
2	1B-1	IWB47303	131
2	1B-1	IWB7763	131
2	1B-1	IWB80668	131
2	1B-1	IWB30729	131
2	1B-1	IWB79845	132.7
2	1B-1	IWB46357	132.7
2	1B-1	IWB69088	132.7
2	1B-1	IWB78300	132.7
2	1B-1	IWB80419	132.7
2	1B-1	IWB10226	132.7
2	1B-1	IWB6377	132.7
2	1B-1	IWB32500	132.7
2	1B-1	IWB71192	132.7
2	1B-1	IWB11968	134
2	1B-1	IWB76624	134
2	1B-1	IWB76625	134
2	1B-1	IWB69850	135
2	1B-1	IWB73822	135
2	1B-1	IWB71903	135
2	1B-1	IWB69848	135
2	1B-1	IWB45575	135
2	1B-1	IWB4323	135
2	1B-1	IWB80698	135
2	1B-1	IWB12035	135
2	1B-1	IWB8798	135
2	1B-1	IWB57213	135
2	1B-1	IWB38151	136
2	1B-1	IWB53437	136
2	1B-1	IWB79143	136
2	1B-1	IWB8595	136
2	1B-1	IWB63960	136
2	1B-1	IWB65807	136
2	1B-1	IWB61640	136
2	1B-1	IWB67259	136
2	1B-1	IWB22510	136
2	1B-1	IWB81059	136
2	1B-1	IWB81438	136
2	1B-1	IWB24642	136
2	1B-1	IWB77158	136
2	1B-1	IWB11589	136
2	1B-1	IWB79144	136
2	1B-1	IWB9482	136
2	1B-1	IWB44942	136
2	1B-1	IWB80857	136
2	1B-1	IWB44943	136
2	1B-1	IWB71367	136
2	1B-1	IWB73514	136
2	1B-1	IWB31917	136
2	1B-1	IWB51663	136
2	1B-1	IWB77159	136
2	1B-1	IWB80171	136
2	1B-1	IWB77301	136
2	1B-1	IWB61639	136
2	1B-1	IWB78781	136
2	1B-1	IWB67865	136
2	1B-1	IWB47726	136.4
2	1B-1	IWB71822	136.4
2	1B-1	IWB10790	136.4
2	1B-1	IWB21824	136.4
2	1B-1	IWB29347	136.4
2	1B-1	IWB6730	136.9
2	1B-1	IWB79011	137.4
2	1B-1	IWB56758	137.4
2	1B-1	IWB5184	137.4
2	1B-1	IWB28518	137.4
2	1B-1	IWB54285	137.4
2	1B-1	IWB9327	142.7
2	1B-1	IWB60433	144.1
2	1B-1	IWB64848	144.1
2	1B-1	IWB901	144.1
2	1B-1	IWB47921	144.1
2	1B-1	IWB9457	144.1
2	1B-1	IWB43025	144.1
2	1B-1	IWB23636	144.5
2	1B-1	IWB52956	144.5
2	1B-1	IWB9692	144.5
2	1B-1	IWB26192	144.5
2	1B-1	IWB13176	144.5
2	1B-1	IWB78763	144.9
2	1B-1	IWB78762	144.9
2	1B-1	IWB75708	145.3
2	1B-1	IWB31909	145.3
2	1B-1	IWB29159	145.3
2	1B-1	IWB80981	149.1
2	1B-1	IWB40993	149.1
2	1B-1	IWB47790	149.1
2	1B-1	IWB78475	149.1
2	1B-1	IWB72619	149.5
2	1B-1	IWB775	149.5
2	1B-1	IWB66204	149.5
2	1B-1	IWB72498	149.5
2	1B-1	IWB8182	149.5
2	1B-1	IWB12819	149.5
2	1B-1	IWB72962	149.5
2	1B-1	IWB70777	149.5
2	1B-1	IWB13329	149.9
2	1B-1	IWB31184	149.9
2	1B-1	IWB69942	149.9
2	1B-1	IWB63364	149.9
2	1B-1	IWB6916	149.9
2	1B-1	IWB7684	149.9
2	1B-1	IWB12200	149.9
2	1B-1	IWB4238	149.9
2	1B-1	IWB1335	149.9
2	1B-1	IWB24988	150.8
2	1B-1	IWB35577	151.2
2	1B-1	IWB62507	151.2
2	1B-1	IWB31603	151.2
2	1B-1	IWB73484	151.2
2	1B-1	Xwmc419b	153.1
2	1B-1	Xcfd48	159.3
2	1B-1	Xwmc44	173.2
2	1B-1	IWB69700	178.8
2	1B-1	IWB75591	178.8
2	1B-1	IWB13472	178.8
2	1B-1	IWB66543	178.8
2	1B-1	IWB13172	178.8
2	1B-1	IWB69144	178.8
2	1B-1	IWB41924	179.8
2	1B-1	IWB81420	179.8
2	1B-1	IWB48712	179.8
2	1B-1	IWB31174	179.8
2	1B-1	IWB81191	179.8
2	1B-1	IWB48673	179.8
2	1B-1	IWB62262	179.8
2	1B-1	IWB12335	197.8
2	1B-1	IWB9613	197.8
2	1B-1	IWB8817	197.8
2	1B-1	IWB71285	198.2
2	1B-1	IWB21823	198.2
2	1B-1	IWB65584	198.2
2	1B-1	IWB45470	198.2
2	1B-1	IWB71704	198.6
2	1B-1	IWB46761	198.6
2	1B-1	IWB73674	199
2	1B-1	IWB5732	199
2	1B-1	IWB5678	199.4
2	1B-1	IWB4839	199.4
2	1B-1	IWB12210	199.4
2	1B-1	IWB6266	204.1
2	1B-1	IWB49442	204.6
2	1B-1	IWB29845	204.6
2	1B-1	IWB20993	204.6
2	1B-1	IWB48378	204.6
2	1B-1	IWB49490	204.6
2	1B-1	IWB62079	204.6
2	1B-1	IWB9889	204.6
2	1B-1	IWB25595	205
2	1B-1	IWB71548	205
2	1B-1	IWB71547	205
2	1B-1	IWB71549	205
2	1B-1	IWB71550	205
2	1B-1	IWB55985	205
2	1B-1	IWB36386	205
2	1B-1	IWB61913	205
2	1B-1	IWB62169	205
2	1B-1	IWB71971	207.8
2	1B-1	IWB71898	207.8
2	1B-1	IWB38247	208.7
2	1B-1	IWB78964	208.7
2	1B-1	IWB70859	208.7
2	1B-1	IWB11265	208.7
2	1B-1	IWB72218	213
2	1B-1	IWB71384	213
2	1B-1	IWB73820	213
2	1B-1	IWB24349	213
2	1B-1	IWB4373	213
2	1B-1	IWB72625	213
2	1B-1	IWB63988	213
2	1B-1	IWB7641	213.4
2	1B-1	IWB57241	213.4
2	1B-1	IWB80094	213.4
2	1B-1	IWB80095	213.4
3	1B-2	IWB72561	0
3	1B-2	IWB67910	0
3	1B-2	IWB69142	0
3	1B-2	IWB81348	22.4
3	1B-2	IWB72943	22.4
3	1B-2	IWB53955	22.4
3	1B-2	IWB42332	22.4
3	1B-2	IWB62774	22.4
3	1B-2	IWB55629	22.4
3	1B-2	IWB55627	22.4
3	1B-2	IWB4165	22.4
3	1B-2	IWB49521	22.4
3	1B-2	IWB41182	22.4
3	1B-2	IWB55628	22.4
3	1B-2	IWB80487	22.4
3	1B-2	IWB53956	22.4
3	1B-2	IWB81347	22.4
3	1B-2	IWB35785	25.1
3	1B-2	IWB11394	25.1
3	1B-2	IWB44710	25.1
3	1B-2	IWB72918	25.1
3	1B-2	IWB13853	26.4
3	1B-2	IWB35131	26.4
3	1B-2	IWB965	26.4
3	1B-2	IWB7427	26.8
3	1B-2	IWB11634	26.8
3	1B-2	IWB34471	26.8
3	1B-2	IWB10690	26.8
3	1B-2	IWB8053	26.8
3	1B-2	IWB18553	27.2
3	1B-2	IWB73390	28.8
3	1B-2	IWB68093	32.8
3	1B-2	IWB68094	32.8
3	1B-2	IWB46800	32.8
3	1B-2	IWB46804	32.8
3	1B-2	IWB26024	32.8
3	1B-2	IWB280	32.8
3	1B-2	IWB27845	32.8
3	1B-2	IWB27844	32.8
4	2A	IWB51274	0
4	2A	IWB71583	0
4	2A	IWB57117	0
4	2A	IWB1939	0
4	2A	IWB54500	0
4	2A	IWB6580	0
4	2A	IWB32084	0
4	2A	IWB39807	0
4	2A	IWB10044	1.1
4	2A	IWB62879	2.2
4	2A	IWB52585	2.2
4	2A	IWB8941	6.4
4	2A	IWB5752	6.4
4	2A	IWB41523	6.4
4	2A	IWB44629	6.4
4	2A	IWB41520	6.4
4	2A	IWB55313	6.4
4	2A	IWB72125	6.4
4	2A	IWB72876	6.4
4	2A	IWB72126	6.4
4	2A	IWB6807	6.4
4	2A	IWB66205	6.4
4	2A	IWB6016	6.4
4	2A	IWB64728	6.4
4	2A	IWB72263	6.4
4	2A	IWB8707	11.9
4	2A	IWB8706	11.9
4	2A	IWB72376	31.8
4	2A	IWB72377	31.8
4	2A	IWB1365	31.8
4	2A	IWB67306	38.9
4	2A	IWB67308	38.9
4	2A	IWB67305	38.9
4	2A	IWB67304	38.9
4	2A	IWB67307	38.9
4	2A	IWB42945	40.2
4	2A	IWB34575	40.2
4	2A	IWB71456	40.2
4	2A	IWB69277	40.2
4	2A	IWB69276	40.2
4	2A	IWB77113	40.2
4	2A	IWB70375	42.4
4	2A	IWB42134	42.4
4	2A	IWB52303	47.1
4	2A	IWB78400	47.1
4	2A	IWB78401	47.1
4	2A	IWB46463	47.1
4	2A	IWB27522	47.1
4	2A	IWB78399	47.1
4	2A	IWB71516	47.1
4	2A	IWB78398	47.1
4	2A	IWB67517	47.1
4	2A	IWB146	47.1
4	2A	IWB38270	47.1
4	2A	IWB47898	48.6
4	2A	IWB72864	51.1
4	2A	IWB72863	51.1
4	2A	IWB72865	51.1
4	2A	IWB65812	51.1
4	2A	IWB43157	51.1
4	2A	IWB69418	51.1
4	2A	IWB72862	51.1
4	2A	IWB53010	51.1
4	2A	IWB46583	51.1
4	2A	IWB71719	51.5
4	2A	IWB53117	51.5
4	2A	IWB9401	51.5
4	2A	IWB73216	51.5
4	2A	IWB34593	51.5
4	2A	IWB67178	51.5
4	2A	IWB71058	51.5
4	2A	IWB8574	51.9
4	2A	IWB51951	60.5
4	2A	IWB35896	60.5
4	2A	IWB72779	60.5
4	2A	IWB76764	60.9
4	2A	IWB4625	60.9
4	2A	IWB11289	60.9
4	2A	IWB71778	60.9
4	2A	IWB53505	60.9
4	2A	IWB63547	60.9
4	2A	IWB77259	60.9
4	2A	IWB11912	60.9
4	2A	IWB81474	60.9
4	2A	IWB10490	60.9
4	2A	IWB29899	60.9
4	2A	IWB77260	60.9
4	2A	IWB77592	61.8
4	2A	IWB50267	61.8
4	2A	IWB72480	61.8
4	2A	IWB72481	61.8
4	2A	IWB75537	64
4	2A	IWB76712	64
4	2A	IWB79630	64
4	2A	IWB75992	64
4	2A	IWB62645	64
4	2A	IWB35327	64
4	2A	IWB73758	64
4	2A	IWB75952	64
4	2A	IWB75536	64
4	2A	IWB27013	64.5
4	2A	IWB70057	69.7
4	2A	IWB72922	69.7
4	2A	IWB48587	69.7
4	2A	IWB65613	69.7
4	2A	IWB664	69.7
4	2A	IWB73897	69.7
4	2A	IWB75554	69.7
4	2A	IWB5494	69.7
4	2A	IWB71620	69.7
4	2A	IWB72860	69.7
4	2A	IWB62501	69.7
4	2A	IWB33110	69.7
4	2A	IWB71483	69.7
4	2A	IWB33922	69.7
4	2A	IWB71621	69.7
4	2A	IWB71619	69.7
4	2A	IWB79210	69.7
4	2A	IWB1984	69.7
4	2A	IWB24776	69.7
4	2A	IWB32206	69.7
4	2A	IWB23617	69.7
4	2A	IWB76904	69.7
4	2A	IWB70058	69.7
4	2A	IWB25513	69.7
4	2A	IWB65847	69.7
4	2A	IWB3900	69.7
4	2A	IWB72859	69.7
4	2A	IWB23707	69.7
4	2A	IWB69592	69.7
4	2A	IWB75196	69.7
4	2A	IWB71756	72
4	2A	gwm425	73
4	2A	gwm71a	84.9
4	2A	gwm558	85.4
4	2A	IWB48039	90.1
4	2A	IWB8175	92.4
4	2A	IWB57910	92.8
4	2A	IWB52560	94.2
4	2A	IWB71534	94.2
4	2A	IWB52727	94.2
4	2A	IWB54782	94.2
4	2A	IWB23105	94.2
4	2A	IWB76372	94.2
4	2A	IWB77107	94.2
4	2A	IWB75569	94.2
4	2A	IWB20238	94.2
4	2A	IWB32147	94.2
4	2A	IWB34501	94.2
4	2A	IWB2506	96
4	2A	IWB28520	102.8
4	2A	IWB19737	102.8
4	2A	IWB66088	102.8
4	2A	IWB59607	103.2
4	2A	IWB67664	103.2
4	2A	IWB13965	103.2
4	2A	IWB66894	103.2
4	2A	IWB72123	103.2
4	2A	IWB70024	107.1
4	2A	IWB35417	107.1
4	2A	IWB71282	117.3
4	2A	IWB39261	119.7
4	2A	IWB39170	119.7
4	2A	IWB47745	119.7
4	2A	IWB44472	119.7
4	2A	IWB53334	119.7
4	2A	IWB53836	119.7
4	2A	IWB49322	119.7
4	2A	IWB68780	119.7
4	2A	IWB54274	119.7
4	2A	IWB61764	119.7
4	2A	IWB2698	119.7
4	2A	IWB61087	119.7
4	2A	IWB65815	119.7
4	2A	IWB43197	119.7
4	2A	IWB69358	119.7
4	2A	IWB68044	119.7
4	2A	IWB25523	119.7
4	2A	IWB36261	119.7
4	2A	IWB25530	119.7
4	2A	IWB9073	119.7
4	2A	IWB34603	133.2
4	2A	IWB46979	137.9
4	2A	IWB76784	137.9
4	2A	IWB81441	137.9
4	2A	IWB22730	137.9
4	2A	IWB81574	137.9
4	2A	IWB13648	137.9
4	2A	IWB58832	137.9
4	2A	IWB68084	139.2
4	2A	IWB10941	139.2
4	2A	IWB39836	143.9
4	2A	IWB28412	143.9
4	2A	IWB3063	143.9
4	2A	IWB49914	143.9
4	2A	IWB25974	143.9
4	2A	IWB13304	143.9
4	2A	IWB32363	143.9
4	2A	IWB53237	143.9
4	2A	IWB30357	143.9
4	2A	IWB55873	143.9
4	2A	IWB57672	143.9
4	2A	IWB63110	143.9
4	2A	IWB65374	143.9
4	2A	IWB79191	143.9
4	2A	IWB53226	143.9
4	2A	IWB80340	143.9
4	2A	IWB28643	143.9
4	2A	IWB80868	143.9
4	2A	IWB21991	143.9
4	2A	IWB24123	143.9
4	2A	IWB7166	143.9
4	2A	IWB54523	143.9
4	2A	IWB48259	143.9
4	2A	IWB39857	143.9
4	2A	IWB49915	143.9
4	2A	IWB23837	143.9
4	2A	IWB170	143.9
4	2A	IWB39268	143.9
4	2A	IWB40946	143.9
4	2A	IWB5252	143.9
4	2A	IWB30356	143.9
4	2A	IWB75001	143.9
4	2A	IWB49008	143.9
4	2A	IWB78522	145.2
4	2A	IWB78186	145.2
4	2A	IWB78521	145.2
4	2A	IWB76217	145.2
4	2A	IWB78520	145.2
4	2A	IWB57860	145.2
4	2A	IWB76839	145.2
4	2A	IWB81100	145.2
4	2A	IWB2020	145.2
4	2A	IWB32895	145.2
4	2A	IWB22458	145.2
4	2A	IWB45747	145.2
4	2A	IWB79669	145.2
4	2A	IWB67229	145.2
4	2A	IWB3052	145.2
4	2A	IWB7714	145.2
4	2A	IWB44254	145.2
4	2A	IWB43208	151.5
4	2A	IWB80408	153.3
4	2A	IWB79067	153.3
4	2A	IWB46244	153.3
4	2A	IWB28806	153.3
4	2A	IWB79734	153.3
4	2A	IWB77401	153.3
4	2A	IWB72016	157
4	2A	IWB34772	158.3
4	2A	IWB70188	158.3
4	2A	IWB26553	158.3
4	2A	IWB7444	158.3
4	2A	IWB71497	158.3
4	2A	IWB11388	158.7
4	2A	IWB73707	159.6
4	2A	IWB73708	159.6
4	2A	IWB71948	159.6
4	2A	IWB1094	159.6
4	2A	IWB7065	159.6
4	2A	IWB58851	160.5
4	2A	IWB73775	160.9
4	2A	IWB73783	160.9
4	2A	IWB73782	160.9
4	2A	IWB73780	160.9
4	2A	IWB73774	160.9
4	2A	IWB68092	160.9
4	2A	IWB73779	160.9
4	2A	IWB2904	160.9
4	2A	IWB73777	160.9
4	2A	IWB73778	160.9
4	2A	IWB73781	160.9
4	2A	IWB2905	160.9
4	2A	IWB836	160.9
4	2A	IWB72933	162.2
4	2A	IWB72932	162.2
4	2A	IWB73747	162.2
4	2A	IWB65315	163.1
4	2A	IWB61119	163.1
4	2A	IWB3440	163.1
4	2A	IWB73568	163.1
4	2A	IWB2430	163.1
4	2A	IWB24986	167.8
4	2A	IWB29388	167.8
4	2A	IWB39958	167.8
4	2A	IWB24453	167.8
4	2A	IWB81525	167.8
4	2A	IWB55863	167.8
4	2A	IWB80302	169.6
4	2A	IWB26001	169.6
4	2A	IWB80303	169.6
4	2A	IWB81223	169.6
4	2A	IWB59980	169.6
4	2A	IWB77166	169.6
4	2A	IWB39075	169.6
4	2A	IWB10540	169.6
4	2A	IWB72339	169.6
4	2A	IWB3216	169.6
4	2A	IWB72840	171
4	2A	IWB54406	171
4	2A	IWB80485	172
4	2A	IWB76643	172
4	2A	IWB26593	172
4	2A	IWB51067	172
4	2A	IWB55230	172
4	2A	IWB13196	174.5
4	2A	IWB29338	174.5
4	2A	IWB12001	174.5
4	2A	IWB73798	174.5
4	2A	IWB80336	174.5
4	2A	IWB80161	174.5
4	2A	IWB61824	174.5
4	2A	IWB28098	174.5
4	2A	IWB72501	174.5
4	2A	IWB76191	174.5
4	2A	IWB34944	174.5
4	2A	IWB6233	174.5
4	2A	IWB34990	174.5
4	2A	IWB40515	174.5
4	2A	IWB72260	174.5
4	2A	IWB72261	174.5
4	2A	IWB11535	174.5
4	2A	IWB64898	174.5
4	2A	IWB56941	174.5
4	2A	IWB71962	174.5
4	2A	IWB68231	174.5
4	2A	IWB68598	174.5
4	2A	IWB42411	174.5
4	2A	IWB72298	174.5
4	2A	IWB45415	174.5
4	2A	IWB71057	174.5
4	2A	IWB72113	174.5
4	2A	IWB73637	174.5
4	2A	IWB73638	174.5
4	2A	IWB73785	174.5
4	2A	IWB74103	174.5
4	2A	IWB72262	174.5
4	2A	IWB72264	174.5
4	2A	IWB6284	174.5
4	2A	IWB67648	174.5
4	2A	IWB72114	174.5
4	2A	IWB74253	174.5
4	2A	IWB75557	174.5
4	2A	IWB55326	174.5
4	2A	IWB10935	174.5
4	2A	IWB57098	174.5
4	2A	IWB68230	174.5
4	2A	IWB28928	174.5
4	2A	IWB61157	174.5
4	2A	IWB72500	174.5
4	2A	IWB43152	174.5
4	2A	IWB73799	176.3
4	2A	IWB73796	176.3
4	2A	IWB73790	176.3
4	2A	IWB71381	176.7
4	2A	IWB10848	177.6
4	2A	IWB10614	177.6
4	2A	IWB57603	188
4	2A	IWB28489	188
4	2A	IWB28719	188
4	2A	IWB32412	188
4	2A	IWB28491	188
4	2A	IWB22683	189.4
4	2A	IWB8679	189.4
4	2A	IWB73168	189.4
4	2A	IWB53662	189.4
4	2A	IWB73597	189.4
4	2A	IWB73981	189.4
4	2A	IWB73982	189.4
4	2A	IWB74009	189.4
4	2A	IWB32426	189.4
4	2A	IWB65942	189.4
4	2A	IWB8160	189.4
4	2A	IWB25061	189.4
4	2A	IWB56082	189.4
4	2A	IWB9926	189.4
4	2A	IWB53663	189.4
4	2A	IWB35722	189.4
4	2A	IWB71526	189.4
4	2A	IWB71525	189.4
4	2A	IWB71879	189.4
4	2A	IWB71880	189.4
4	2A	IWB72303	189.4
4	2A	IWB72304	189.4
4	2A	IWB55048	189.4
4	2A	IWB53660	189.4
4	2A	IWB30556	189.4
4	2A	IWB56160	189.4
4	2A	IWB45777	189.4
4	2A	IWB1046	189.4
5	2B-1	IWB80428	0
5	2B-1	IWB38898	0
5	2B-1	IWB58948	0
5	2B-1	IWB31968	0
5	2B-1	IWB75048	0
5	2B-1	IWB47291	0
5	2B-1	IWB42101	0
5	2B-1	IWB1386	0
5	2B-1	IWB67301	0
5	2B-1	IWB44630	0
5	2B-1	IWB315	0
5	2B-1	IWB991	1.4
5	2B-1	IWB66352	1.4
5	2B-1	IWB44632	1.4
5	2B-1	IWB66351	1.4
5	2B-1	IWB59140	18.5
5	2B-1	IWB57438	18.5
5	2B-1	IWB40673	19.8
5	2B-1	IWB42892	19.8
5	2B-1	IWB6584	19.8
5	2B-1	IWB1326	19.8
5	2B-1	IWB48525	19.8
5	2B-1	IWB34984	19.8
5	2B-1	IWB71947	19.8
5	2B-1	IWB59815	19.8
5	2B-1	IWB68413	19.8
5	2B-1	IWB7674	19.8
5	2B-1	IWB3937	19.8
5	2B-1	IWB67715	19.8
5	2B-1	IWB7013	19.8
5	2B-1	IWB72375	19.8
5	2B-1	IWB4295	19.8
5	2B-1	IWB5503	19.8
5	2B-1	IWB65469	24.1
5	2B-1	IWB35020	34.5
5	2B-1	IWB76524	34.5
5	2B-1	IWB63655	34.5
5	2B-1	IWB73030	34.5
5	2B-1	IWB33109	34.5
5	2B-1	IWB4196	34.5
5	2B-1	IWB47487	34.5
5	2B-1	IWB22630	34.5
5	2B-1	IWB73913	34.5
5	2B-1	IWB73834	34.5
5	2B-1	IWB79132	34.5
5	2B-1	IWB80092	34.5
5	2B-1	IWB38081	34.5
5	2B-1	IWB53255	34.5
5	2B-1	IWB35158	34.5
5	2B-1	IWB63570	34.5
5	2B-1	IWB80953	34.5
5	2B-1	IWB66885	34.5
5	2B-1	IWB77545	34.5
5	2B-1	IWB73197	34.5
5	2B-1	IWB74064	34.5
5	2B-1	IWB29827	34.5
5	2B-1	IWB77546	34.5
5	2B-1	IWB17890	34.5
5	2B-1	IWB34871	34.5
5	2B-1	IWB58343	34.5
5	2B-1	IWB11527	34.5
5	2B-1	IWB35295	34.5
5	2B-1	IWB23709	34.5
5	2B-1	IWB74443	34.5
5	2B-1	IWB75949	34.9
5	2B-1	IWB51420	34.9
5	2B-1	IWB55126	34.9
5	2B-1	IWB37206	34.9
5	2B-1	IWB76002	34.9
5	2B-1	IWB68715	34.9
5	2B-1	IWB384	34.9
5	2B-1	IWB72906	34.9
5	2B-1	IWB30179	35.3
5	2B-1	IWB42613	35.3
5	2B-1	IWB78174	35.3
5	2B-1	IWB78933	35.3
5	2B-1	IWB26631	35.3
5	2B-1	IWB32441	35.3
5	2B-1	IWB75339	35.3
5	2B-1	IWB11751	35.3
5	2B-1	IWB11750	35.3
5	2B-1	IWB53512	35.3
5	2B-1	IWB52095	35.3
5	2B-1	IWB19970	35.3
5	2B-1	IWB35747	35.3
5	2B-1	IWB40021	36.7
5	2B-1	IWB44610	36.7
5	2B-1	IWB8214	36.7
5	2B-1	IWB32260	36.7
5	2B-1	IWB41367	36.7
5	2B-1	IWB73367	36.7
5	2B-1	IWB34613	37.1
5	2B-1	IWB1642	37.1
5	2B-1	IWB22852	37.1
5	2B-1	IWB64410	37.1
5	2B-1	IWB32006	37.5
5	2B-1	IWB1602	37.5
5	2B-1	IWB52416	37.5
5	2B-1	IWB78480	37.5
5	2B-1	IWB22202	37.5
5	2B-1	IWB32005	37.5
5	2B-1	IWB73921	37.5
5	2B-1	IWB11568	37.5
5	2B-1	IWB6411	37.5
5	2B-1	IWB32007	37.5
5	2B-1	IWB8102	46.8
5	2B-1	IWB60612	46.8
5	2B-1	IWB64964	46.8
5	2B-1	IWB58274	47.3
5	2B-1	IWB6017	47.3
5	2B-1	IWB58269	47.3
5	2B-1	IWB14239	47.3
5	2B-1	IWB14712	47.3
5	2B-1	IWB9584	47.3
5	2B-1	IWB32166	55.7
5	2B-1	IWB27810	56.1
5	2B-1	IWB7772	56.1
5	2B-1	IWB25197	56.1
5	2B-1	IWB27685	56.1
5	2B-1	IWB68806	56.1
5	2B-1	IWB10805	56.1
5	2B-1	IWB74681	56.1
5	2B-1	IWB11725	56.1
5	2B-1	IWB2856	56.1
5	2B-1	IWB22643	56.1
5	2B-1	IWB23529	56.1
5	2B-1	IWB43480	56.1
5	2B-1	IWB59170	56.1
5	2B-1	IWB4174	56.1
5	2B-1	IWB7755	56.1
5	2B-1	IWB13310	56.1
5	2B-1	IWB27471	56.1
5	2B-1	IWB59746	56.8
5	2B-1	IWB56541	56.8
5	2B-1	IWB32376	56.8
5	2B-1	IWB65409	56.8
5	2B-1	IWB49756	56.8
5	2B-1	IWB8835	56.8
5	2B-1	IWB68884	56.8
5	2B-1	IWB5274	56.8
5	2B-1	IWB73475	56.8
5	2B-1	IWB76693	56.8
5	2B-1	IWB77250	56.8
5	2B-1	IWB4008	56.8
5	2B-1	IWB72081	56.8
5	2B-1	IWB7961	56.8
5	2B-1	IWB61926	56.8
5	2B-1	IWB27823	56.8
5	2B-1	IWB49755	56.8
5	2B-1	IWB47315	56.8
5	2B-1	IWB14055	56.8
5	2B-1	IWB81363	56.8
5	2B-1	IWB26836	56.8
5	2B-1	IWB9834	56.8
5	2B-1	IWB12818	56.8
5	2B-1	IWB72239	56.8
5	2B-1	IWB23131	56.8
5	2B-1	IWB47454	56.8
5	2B-1	IWB52411	56.8
5	2B-1	IWB79366	57.5
5	2B-1	barc18	61.9
5	2B-1	IWB39200	71.3
5	2B-1	IWB29666	71.3
5	2B-1	IWB50814	71.3
5	2B-1	IWB42030	71.3
5	2B-1	IWB37305	71.3
5	2B-1	IWB4321	71.3
5	2B-1	IWB46528	71.3
5	2B-1	IWB51413	71.3
5	2B-1	IWB58784	76.2
5	2B-1	IWB15509	76.2
5	2B-1	IWB3324	76.2
5	2B-1	IWB63806	76.2
5	2B-1	IWB53952	76.2
5	2B-1	IWB36462	78.5
5	2B-1	IWB40624	78.5
5	2B-1	IWB48376	78.5
5	2B-1	IWB52801	78.5
5	2B-1	IWB59315	78.5
5	2B-1	IWB76458	78.5
5	2B-1	IWB39706	78.5
5	2B-1	IWB76457	78.5
5	2B-1	IWB39705	78.5
5	2B-1	IWB21339	78.5
5	2B-1	IWB56421	82.6
5	2B-1	IWB51292	82.6
5	2B-1	IWB12692	82.6
5	2B-1	IWB77415	82.6
5	2B-1	IWB51291	82.6
5	2B-1	IWB30234	82.6
5	2B-1	IWB76910	82.6
5	2B-1	IWB80475	82.6
5	2B-1	IWB79662	84.1
5	2B-1	IWB80801	84.1
5	2B-1	IWB46339	84.1
5	2B-1	IWB51844	84.1
5	2B-1	IWB78067	84.1
5	2B-1	IWB39834	84.1
5	2B-1	IWB78066	84.1
5	2B-1	IWB36708	85.1
5	2B-1	IWB29112	85.6
5	2B-1	IWB15495	85.6
5	2B-1	IWB73809	85.6
5	2B-1	IWB69139	86.6
5	2B-1	IWB63790	86.6
5	2B-1	IWB76223	104.2
5	2B-1	IWB79347	104.2
5	2B-1	IWB34989	104.2
5	2B-1	IWB42187	104.2
5	2B-1	IWB70131	104.2
5	2B-1	IWB13303	105.3
5	2B-1	IWB55736	105.3
5	2B-1	IWB32410	105.3
5	2B-1	IWB55916	105.3
5	2B-1	IWB51104	105.3
5	2B-1	IWB22798	105.3
5	2B-1	IWB38293	105.3
5	2B-1	IWB43015	105.3
5	2B-1	IWB60373	105.3
5	2B-1	IWB37941	105.8
5	2B-1	IWB73040	105.8
5	2B-1	IWB73022	105.8
5	2B-1	IWB79813	106.8
5	2B-1	IWB78210	106.8
5	2B-1	IWB21466	106.8
5	2B-1	IWB73199	107.3
5	2B-1	IWB38099	107.3
5	2B-1	IWB39865	107.3
5	2B-1	IWB10507	107.3
5	2B-1	IWB6524	107.3
5	2B-1	IWB73198	107.3
5	2B-1	IWB47474	107.8
5	2B-1	IWB71648	107.8
5	2B-1	IWB31994	108.3
5	2B-1	IWB32140	108.3
5	2B-1	IWB41234	108.3
5	2B-1	IWB35071	108.3
5	2B-1	IWB76819	108.3
5	2B-1	IWB64321	108.3
5	2B-1	IWB8295	108.3
5	2B-1	IWB70862	108.3
5	2B-1	IWB71681	108.3
5	2B-1	IWB11563	108.3
5	2B-1	IWB12239	108.3
5	2B-1	IWB64322	108.3
5	2B-1	IWB72411	108.3
5	2B-1	IWB73594	108.3
5	2B-1	IWB70548	108.3
5	2B-1	IWB72407	108.3
5	2B-1	IWB45046	108.3
5	2B-1	IWB32250	108.3
5	2B-1	IWB30076	108.3
5	2B-1	IWB69598	108.3
5	2B-1	IWB20255	108.3
5	2B-1	IWB2008	108.8
5	2B-1	IWB28591	109.8
5	2B-1	IWB68993	110.3
5	2B-1	IWB66494	110.3
5	2B-1	IWB73241	110.3
5	2B-1	IWB66493	110.3
5	2B-1	IWB25766	110.3
5	2B-1	IWB45296	110.3
5	2B-1	IWB72164	110.3
5	2B-1	IWB48474	110.3
5	2B-1	IWB67609	110.3
5	2B-1	IWB73343	118.5
5	2B-1	IWB68995a	126.3
5	2B-1	IWB29531	137.6
5	2B-1	IWB73846	137.6
5	2B-1	IWB27942	137.6
5	2B-1	IWB8189	137.6
5	2B-1	IWB51053	137.6
5	2B-1	IWB73196	137.6
5	2B-1	IWB9328	137.6
5	2B-1	IWB71742	137.6
5	2B-1	IWB56398	137.6
5	2B-1	IWB6032	137.6
5	2B-1	IWB44694	137.6
5	2B-1	IWB68692	138
5	2B-1	IWB39394	138
5	2B-1	IWB36706	138.9
5	2B-1	IWB49829	138.9
5	2B-1	IWB49827	138.9
5	2B-1	IWB73566	138.9
5	2B-1	IWB5957	138.9
5	2B-1	IWB73567	138.9
5	2B-1	IWB68123	138.9
5	2B-1	IWB69430	138.9
5	2B-1	IWB69431	138.9
5	2B-1	IWB49828	138.9
5	2B-1	IWB79861	138.9
5	2B-1	IWB7223	138.9
5	2B-1	IWB22381	138.9
5	2B-1	IWB73002	138.9
5	2B-1	IWB74179	139.3
5	2B-1	IWB25313	139.3
5	2B-1	IWB25021	139.3
5	2B-1	IWB73057	139.3
5	2B-1	IWB73407	139.3
5	2B-1	IWB61917	146.2
5	2B-1	IWB47479	147.1
5	2B-1	IWB55102	147.1
5	2B-1	IWB77460	147.1
5	2B-1	IWB76388	147.1
5	2B-1	IWB4648	147.1
5	2B-1	IWB69631	147.1
5	2B-1	IWB81486	147.1
5	2B-1	IWB55966	147.1
5	2B-1	IWB69628	147.1
5	2B-1	IWB63201	147.1
5	2B-1	IWB69629	147.1
5	2B-1	IWB67794	147.1
5	2B-1	IWB7129	147.1
5	2B-1	IWB69630	147.1
5	2B-1	IWB57664	147.1
5	2B-1	IWB25869	147.1
5	2B-1	IWB23660	147.1
5	2B-1	IWB25868	147.1
5	2B-1	IWB76570	147.1
5	2B-1	IWB81534	147.1
5	2B-1	IWB57663	147.1
5	2B-1	IWB58747	147.1
5	2B-1	IWB34446	147.1
5	2B-1	IWB29332	147.5
5	2B-1	IWB39525	149.5
5	2B-1	IWB10845	149.5
5	2B-1	IWB9317	149.5
5	2B-1	IWB80551	149.5
5	2B-1	IWB79078	149.5
5	2B-1	IWB64535	149.5
5	2B-1	IWB80550	149.5
5	2B-1	IWB10846	150
5	2B-1	IWB10162	150.5
5	2B-1	IWB66266	150.5
5	2B-1	IWB38863	152
5	2B-1	IWB71909	152
5	2B-1	IWB61201	152
5	2B-1	IWB19170	152
5	2B-1	IWB21522	152
5	2B-1	IWB55504	152
5	2B-1	IWB2482	152.4
5	2B-1	IWB7671	154.2
5	2B-1	IWB71976	155.1
5	2B-1	IWB52447	155.1
5	2B-1	IWB2341	155.1
5	2B-1	IWB29591	155.1
5	2B-1	IWB14219	156.9
5	2B-1	IWB22835	156.9
5	2B-1	IWB59983	156.9
5	2B-1	IWB36286	157.8
5	2B-1	IWB39104	157.8
5	2B-1	IWB11123	157.8
5	2B-1	IWB76172	157.8
5	2B-1	IWB28191	157.8
5	2B-1	IWB6127	157.8
5	2B-1	IWB8813	159.2
5	2B-1	IWB46445	159.2
5	2B-1	IWB56526	159.2
5	2B-1	IWB46446	159.2
5	2B-1	IWB43525	159.2
5	2B-1	IWB61988	161.6
5	2B-1	IWB54597	161.6
5	2B-1	IWB45237	164.5
5	2B-1	IWB5439	164.5
5	2B-1	IWB54383	166.4
5	2B-1	IWB60544	166.4
5	2B-1	IWB45109	166.4
5	2B-1	IWB47254	166.4
5	2B-1	IWB47255	166.4
5	2B-1	IWB57003	166.4
5	2B-1	IWB28596	166.4
5	2B-1	IWB44451	166.4
5	2B-1	IWB60545	166.4
5	2B-1	IWB60546	166.4
5	2B-1	IWB45110	166.4
5	2B-1	IWB26356	166.4
5	2B-1	IWB27625	166.4
5	2B-1	IWB64087	166.4
5	2B-1	IWB45108	166.4
5	2B-1	IWB51022	167.3
5	2B-1	IWB12842	167.3
5	2B-1	IWB35499	168.6
5	2B-1	IWB65019	168.6
5	2B-1	IWB6614	168.6
5	2B-1	IWB35482	168.6
5	2B-1	IWB22135	168.6
5	2B-1	IWB34450	168.6
5	2B-1	IWB69343	169.9
5	2B-1	IWB36409	169.9
5	2B-1	IWB30882	169.9
5	2B-1	IWB24905	169.9
5	2B-1	IWB74736	169.9
5	2B-1	IWB53581	169.9
5	2B-1	IWB32245	169.9
5	2B-1	IWB35022	169.9
5	2B-1	IWB66438	169.9
5	2B-1	IWB27000	169.9
5	2B-1	IWB47815	171.2
5	2B-1	IWB4319	171.6
5	2B-1	IWB77818	171.6
5	2B-1	IWB1796	171.6
5	2B-1	IWB4318	171.6
5	2B-1	IWB66206	171.6
5	2B-1	IWB39800	171.6
5	2B-1	IWB66207	171.6
5	2B-1	IWB30420	171.6
5	2B-1	IWB72277	171.6
5	2B-1	IWB63604	171.6
5	2B-1	IWB72278	171.6
5	2B-1	IWB429	171.6
5	2B-1	IWB13830	171.6
5	2B-1	IWB7663	171.6
5	2B-1	IWB73759	171.6
5	2B-1	IWB54880	171.6
5	2B-1	IWB32211	171.6
5	2B-1	IWB1795	171.6
5	2B-1	IWB13829	172.9
5	2B-1	IWB28725	172.9
5	2B-1	IWB32143	173.3
5	2B-1	IWB65625	173.3
5	2B-1	IWB60460	173.3
5	2B-1	IWB62498	173.3
5	2B-1	IWB62759	173.3
5	2B-1	IWB73565	173.3
5	2B-1	IWB12724	173.3
5	2B-1	IWB62757	173.3
5	2B-1	IWB21105	173.3
5	2B-1	IWB5978	173.3
5	2B-1	IWB36136	173.3
5	2B-1	IWB56582	173.3
5	2B-1	IWB41547	173.3
5	2B-1	IWB79087	173.3
5	2B-1	IWB42438	173.3
5	2B-1	IWB7106	173.3
5	2B-1	IWB8157	173.3
5	2B-1	IWB11333	174.2
5	2B-1	IWB65020	174.2
5	2B-1	IWB46858	174.2
5	2B-1	IWB9546	174.2
5	2B-1	IWB41691	174.2
5	2B-1	IWB54389	174.2
5	2B-1	IWB7569	174.2
5	2B-1	IWB13959	174.2
5	2B-1	IWB22415	174.2
5	2B-1	IWB14371	174.2
5	2B-1	IWB1354	174.2
5	2B-1	IWB10623	174.2
5	2B-1	IWB9733	174.2
5	2B-1	IWB14136	174.2
5	2B-1	gwm1027	174.2
5	2B-1	IWB54548	174.2
5	2B-1	IWB41694	174.2
5	2B-1	gwm619	174.2
6	2B-2	IWB1288	0
6	2B-2	IWB8661	0
6	2B-2	IWB9286	0
[truncated: 4,196 more rows]
[truncated: 4 more columns]
