# Supplementary material for: Genomic Regions From an Iranian Landrace Increase Kernel Size in Durum Wheat
Source: Front Plant Sci. 2019 Apr 18;10:448. doi: 10.3389/fpls.2019.00448 (PMC6482228; doi:10.3389/fpls.2019.00448)
Supplement: Supplementary Table 7 — Gene content under the selected QTL regions. Functional annotation and expression data are also reported. Expression data related to the ortholog bread wheat genes were downloaded from the WheatExp database (https://wheat.pw.usda.gov/WheatExp/). Tissues and stages are the following: Grains collected at the Zadoks scale 71, 75, and 85, whole endosperm collected at 10 and 20 days After Pollination (DAP), endosperm tissues as starchy endosperm, transfer cells, the aleurone, maternal tissues as the inner and outer pericarp, spikes collected at the Zadoks scale 32, 39, and 65, leaves collected at the Zadoks scale 10, 23, and 71, root collected at the Zadoks scale 10, 13, and 39, and stem collect at the Zadoks scale 30, 32, 65. [file Table_7.XLSX]

## Sheet: QW.gb-1B
ID Triticum durum	Annotation Triticum durum	ID Triticum aestivum RefSeq 1.0	ID Triticum aestivum IWGSC2.26	Annotation Triticum aestivum			grain_z71	grain_z75	grain_z85	10DPA_Whole_Endosperm	20DPA_Whole_Endosperm	20DPA_Starchy_Endosperm	20DPA_Transfer_Cells	20DPA_Aleurone_Layer	30DPA_Starchy_Endosperm	30DPA_Aleurone_plus_Endosperm	endosperm 12DPA	inner_pericarp	outer_pericarp	spike_z32	spike_z39	spike_z65	leaf_z10	leaf_z23	leaf_z71	root_z1021	root_z1322	root_z3923	stem_z30	stem_z32	stem_z65
TRITD1Bv1G003020	Polygalacturonase inhibitor	TraesCS1B01G017300	Traes_1BS_587F929ED.1	Leucine-rich repeat receptor-like protein kinase family protein			-0.350619	-0.395049	-0.377019	-0.404198	-0.395049	-0.404198	-0.404198	-0.368134	-0.404198	-0.404198	-0.404198	-0.404198	-0.404198	-0.395049	-0.359335	-0.404198	-0.395049	-0.350619	-0.350619	2.86393	2.6873	2.80417	0.0450565	0.502271	-0.324957
TRITD1Bv1G003110	disease resistance RPM1-like [Setaria italica]	TraesCS1B01G017500	Traes_1BS_1E568BC28.1	Disease resistance protein			-0.397066	-0.397066	-0.336316	-0.397066	-0.397066	-0.397066	-0.397066	-0.276165	-0.397066	-0.397066	-0.397066	-0.397066	-0.397066	-0.216601	-0.216601	-0.397066	-0.157612	-0.157612	-0.336316	2.11899	3.25902	2.98457	-0.276165	-0.216601	-0.216601
TRITD1Bv1G003150	defensin [Triticum aestivum]	TraesCS1B01G017700	Traes_1BS_484C586DD.1	Defensin			-0.181077	-0.526486	-0.264695	-1.00071	-0.583116	-0.983559	-0.546799	0.039787	-1.00653	-0.934587	-0.360222	-0.0594654	1.00105	1.97108	1.80086	0.358867	0.59615	0.586952	-1.06127	0.537215	0.929097	0.828656	1.70974	1.53082	-1.08055
TRITD1Bv1G003160	Methionine S-methyltransferase	TraesCS1B01G017800	Traes_1BS_B67548763.1	Methionine S-methyltransferase			-0.0905693	-0.716314	-0.667885	-1.13729	-1.17103	-1.14391	-0.923677	-1.14391	-1.16415	-1.15734	-1.13073	-1.06839	0.102923	0.422735	0.132949	0.012922	0.268762	0.711827	0.978156	1.03311	0.929492	0.930156	0.574009	0.663367	-0.499676
TRITD1Bv1G003170	E3 ubiquitin- ligase CHIP	TraesCS1B01G017900	Traes_1BS_D4D827B51.1	U-box domain-containing protein 1			0.433665	-1.59352	-0.697484	-0.615283	-0.721479	-1.22788	0.580657	-0.362883	-0.546926	-1.05654	0.573511	1.86208	1.46573	-0.250675	-0.394386	0.277422	-0.172141	-0.709453	-0.211098	-0.301051	0.0229215	0.220329	-1.05654	-0.480402	-0.502379
TRITD1Bv1G003190	defensin [Triticum aestivum]	TraesCS1B01G018100	Traes_1BS_947181DF9.1	Defensin	*	Orthologues only in Triticum and Hordeum	-0.803747	1.47467	1.68152	-0.533105	1.63042	0.102395	1.21303	2.84771	0.556034	0.944727	-0.273582	0.869511	-0.860197	-0.811582	-0.74359	-0.788296	-0.533105	-0.561779	-0.388539	-0.579468	-0.187331	-0.294494	-0.591473	-0.126299	-0.860197
TRITD1Bv1G003430	Ras-related RABD1	TraesCS1B01G019100	Traes_1BS_D921105E8.2	Ras-like protein			0.604721	-0.999536	-0.678614	0.13588	-0.0876912	0.0360524	0.316996	-0.53975	0.0729079	-0.122762	2.4852	1.6043	2.07699	-1.89712	-0.560238	-0.1529	-1.52441	-1.36511	-0.419991	0.0497842	0.0438456	0.394544	-1.07369	-0.178889	0.190099
TRITD1Bv1G003420	tubulin-folding cofactor E	TraesCS1B01G019200	Traes_1BS_2F6DD776E.1	Tubulin-specific chaperone cofactor E-like protein			-0.0769392	-1.22912	0.0395846	-0.895737	-0.876762	-1.16761	-0.915099	-0.51426	-1.21113	-0.861234	-0.961877	-0.723828	-0.944905	0.104086	0.10074	0.283165	0.380353	1.16584	1.55258	0.0431535	-0.262393	-0.220719	0.102972	0.19734	0.981382
TRITD1Bv1G003410	EMBRYO SAC DEVELOPMENT ARREST chloroplastic isoform X1 [Oryza sativa Japonica Group]	TraesCS1B01G019300	Traes_1BS_2F6DD776E.1	Chaperone protein dnaJ			-0.0769392	-1.22912	0.0395846	-0.895737	-0.876762	-1.16761	-0.915099	-0.51426	-1.21113	-0.861234	-0.961877	-0.723828	-0.944905	0.104086	0.10074	0.283165	0.380353	1.16584	1.55258	0.0431535	-0.262393	-0.220719	0.102972	0.19734	0.981382
TRITD1Bv1G003250	12-oxophytodienoate reductase 1	TraesCS1B01G019700	Traes_1BS_16572370E.1	12-oxophytodienoate reductase-like protein			-0.348905	-0.460473	-0.479711	-0.479711	-0.460473	-0.479711	-0.479711	-0.479711	-0.479711	-0.479711	-0.479711	-0.479711	-0.479711	-0.441426	0.211789	-0.176172	-0.422564	-0.348905	0.211789	1.89758	3.15095	3.01946	0.170798	0.416836	-0.26061
TRITD1Bv1G003700	Wall-associated receptor kinase 2	TraesCS1B01G020200	Traes_1BS_2D29D1179.1	Protein kinase family protein			-0.433258	-0.484005	-0.484005	-0.484005	-0.484005	-0.484005	-0.484005	-0.484005	-0.484005	-0.484005	-0.484005	-0.484005	-0.484005	-0.484005	-0.484005	2.00775	-0.484005	-0.433258	0.613061	1.08416	2.68093	3.12697	-0.484005	-0.484005	-0.186834
TRITD1Bv1G003680	Disease resistance RPM1	TraesCS1B01G020300	Traes_1BS_C86C7CAF3.2	Nbs-lrr resistance protein, putative			0.155791	-1.18646	-0.971585	1.02873	-0.682024	-0.660676	-0.335108	0.892386	-1.3371	-0.413811	-1.08939	-0.0362845	1.69904	1.16014	1.23678	1.37321	-1.21114	-0.145489	-1.16195	-0.835074	-0.768692	-0.514645	0.189651	-0.127059	-0.473975
TRITD1Bv1G003670	Disease resistance RPM1	TraesCS1B01G020400	Traes_1BS_A78A21B9A.2	NBS-LRR disease resistance protein, putative, expressed			-0.334431	-0.354518	-0.354518	-0.354518	-0.354518	-0.354518	-0.354518	-0.334431	-0.354518	-0.334431	-0.354518	-0.354518	-0.354518	-0.354518	-0.256023	-0.334431	-0.354518	-0.334431	-0.314542	2.33519	3.05362	3.05735	-0.236888	-0.354518	-0.334431
TRITD1Bv1G003620	Disease resistance RPM1	TraesCS1B01G020900	Traes_1BS_0F00F3F9A.1	NBS-LRR disease resistance protein-like protein			0.0843616	-0.494795	-0.635771	-0.502502	-0.479575	-0.379704	-0.379704	-0.583451	-0.583451	-0.494795	-0.635771	-0.635771	-0.635771	-0.591962	-0.308351	-1.21152e-05	-0.400189	1.57197	1.63571	-0.61799	-0.626837	-0.635771	-0.558391	-0.208151	0.14658
TRITD1Bv1G003610	O-methyltransferase ZRP4	TraesCS1B01G021000	Traes_1BS_6081AAC0A.1	O-methyltransferase-like protein			-0.686027	-1.19119	-0.24377	-0.744477	-0.316039	-0.842419	-0.067583	0.390203	-0.805022	-0.279518	-1.33675	-1.33675	0.467395	-0.343958	0.257538	-0.353368	1.56095	-0.279518	0.334617	2.03466	1.92075	1.70639	1.34407	1.18481	0.0991831
TRITD1Bv1G003880	[Hordeum vulgare vulgare]	TraesCS1B01G021100	Traes_1BS_6B5A4BA2F.1	Glutathione S-transferase			-0.338319	-0.338319	-0.338319	-0.338319	-0.338319	-0.338319	-0.338319	-0.292446	-0.338319	-0.338319	-0.338319	-0.338319	-0.338319	-0.338319	-0.338319	-0.338319	-0.338319	-0.338319	-0.247025	0.727157	3.46131	3.46131	-0.247025	-0.338319	-0.338319
TRITD1Bv1G003590	serine arginine-rich splicing factor SR45 isoform X2	TraesCS1B01G021200	Traes_1BS_16B335F1C.2	RNA-binding family protein			0.697412	-1.59124	0.0577398	-1.02872	-1.22268	-1.88477	-1.51365	-0.0680937	-1.87157	-1.29853	-0.139534	-0.0284649	1.59536	1.35915	0.974806	0.945942	0.584407	0.113075	-0.685452	0.746601	0.379398	0.387261	0.986228	0.449	0.175627
TRITD1Bv1G003990	Disease resistance RPM1	TraesCS1B01G021900	Traes_1BS_6FBF9AB0B.1	NBS-LRR disease resistance protein, putative, expressed			-0.301116	-0.301116	-0.301116	-0.301116	-0.301116	-0.301116	-0.301116	-0.269878	-0.301116	-0.301116	-0.301116	-0.301116	-0.301116	-0.269878	-0.301116	-0.269878	-0.238948	-0.269878	-0.301116	0.348786	3.12688	3.86512	-0.301116	-0.301116	-0.301116
TRITD1Bv1G004190	trichome birefringence-like 8	TraesCS1B01G022500	Traes_1BS_B8C33CCAE.1	Protein trichome birefringence		Cell wall	-0.155447	-0.266762	0.130112	-0.24406	-0.266762	-0.266762	-0.221582	-0.24406	-0.266762	-0.266762	-0.266762	-0.266762	-0.266762	-0.0493122	5.03622	0.400962	-0.24406	-0.24406	0.168138	-0.17728	-0.266762	-0.266762	-0.199324	-0.266762	-0.266762
TRITD1Bv1G004170	uncharacterized zinc finger At4g06634-like isoform X1 -- uncharacterized zinc finger At4g06634-like isoform X2	TraesCS1B01G022700	Traes_1BS_0DEFAACB9.1	Zinc finger protein			0.969225	-1.35583	1.35901	-0.391111	-0.780589	-0.867407	0.469694	-0.445301	-0.760824	-1.09684	1.69948	1.92433	-0.238646	2.30875	0.445621	1.09806	-0.0863582	-0.54353	-0.695653	-0.325881	-1.28758	-0.562226	0.973448	-0.612521	-0.593584
TRITD1Bv1G004140	nuclear inhibitor of phosphatase 1-like [Musa acuminata malaccensis]	TraesCS1B01G022900	Traes_1BS_5FF1E5E66.1	Nuclear inhibitor of protein phosphatase 1			0.257675	-1.4293	2.23747	-0.583093	-0.188993	-1.17693	0.0380654	1.04116	-0.835719	0.215343	-1.63015	-2.25169	-2.02889	0.501511	0.07323	0.689354	-0.212705	-0.000834934	-0.135959	0.485494	0.44833	0.670821	0.679082	0.460028	0.319332
TRITD1Bv1G004270	Disease resistance RPM1 -- disease resistance RPP13 3 isoform X2 -- disease resistance RPP13-like -- disease resistance RPP13 3	TraesCS1B01G023000	Traes_1BS_6C1F7D5C7.2	Disease resistance protein RPM1			-0.760805	-0.730578	-0.599701	-0.823916	-0.813139	-0.823916	-0.760805	-0.802468	-0.813139	-0.813139	-0.720686	-0.823916	-0.823916	2.11347	1.9674	0.442628	0.00515413	0.727827	-0.224009	-0.548115	-0.414035	-0.515041	1.9674	1.62239	0.115231
TRITD1Bv1G004360	UDP-glucose flavonoid-3-O-glucosyltransferase -- [Hordeum vulgare vulgare]	TraesCS1B01G023600	Traes_1BS_C5FC02149.1	UDP-glycosyltransferase
TRITD1Bv1G004440	serine carboxypeptidase-like 10 [Oryza sativa Japonica Group]	TraesCS1B01G023800	Traes_1BS_B9339E98C.1	Serine carboxypeptidase, putative			-0.496814	-0.799961	-0.515524	-0.799961	-0.811843	-0.811843	-0.77653	-0.77653	-0.860529	-0.848179	-0.873002	-0.708755	-0.873002	-0.442304	-0.515524	-0.398623	1.12679	2.2155	0.27559	0.833015	-0.230165	-0.442304	0.353353	1.96868	1.21751
TRITD1Bv1G004450	Auxin-induced 5NG4 -- nodulin [Zea mays]	TraesCS1B01G023900	Traes_1BS_10B0D6AD0.1	WAT1-related protein			-0.252684	-0.252684	-0.252684	0.112629	-0.252684	-0.252684	-0.252684	-0.252684	-0.252684	-0.252684	-0.252684	-0.252684	-0.252684	0.112629	-0.252684	-0.252684	-0.252684	-0.252684	-0.252684	5.00821	0.647383	-0.0691232	-0.252684	-0.252684	-0.252684
TRITD1Bv1G004470	cytochrome P450 84A1 -- Cytochrome P450 84A1	TraesCS1B01G024000	Traes_1BS_F16CD9F23.1	Cytochrome P450 family protein			-0.513218	0.247309	0.41617	-0.531905	-0.550772	-0.569823	-0.0369829	-0.494708	-0.550772	-0.569823	-0.608493	-0.608493	-0.608493	-0.550772	-0.458207	-0.404704	-0.513218	-0.422376	-0.476373	2.23981	2.59205	2.73812	0.858833	1.09292	0.0899551
TRITD1Bv1G004530	chromosome condensation factor -- E3 ubiquitin- ligase HERC2	TraesCS1B01G024400	Traes_1BS_9AA318EC6.1	Regulator of chromosome condensation (RCC1) family with FYVE zinc finger domain-containing protein			-1.35334	-0.302836	0.00326746	0.575851	-0.219865	-0.806351	-0.692116	1.00148	-1.62605	-0.274919	0.480663	0.015881	-0.960052	1.36535	1.7246	-0.708167	-0.19272	0.0904485	-1.76097	1.04617	1.03729	1.25174	2.16853	0.533925	-0.740532
TRITD1Bv1G004600	actin family -- actin-97-like [Zea mays]	TraesCS1B01G024500	Traes_1BS_4AC06222A.2	Actin			0.713317	-1.1571	0.388141	-0.770219	-1.07188	-1.79054	-0.733141	-0.190876	-1.18077	-0.531885	-1.49305	-0.645447	0.0957139	1.39471	1.86548	0.870958	0.598597	0.591771	-0.771007	0.808243	0.982772	0.785575	1.47642	1.29055	0.466232
TRITD1Bv1G004620	phosphoinositide phosphatase SAC7 isoform X1 [Oryza sativa Japonica Group] -- phosphoinositide phosphatase SAC7-like	TraesCS1B01G024700	Traes_1BS_C2E3780CB.1	Phosphoinositide phosphatase family protein			-0.273202	-0.655256	0.504192	-0.621728	-0.588527	-0.689118	-0.655256	-0.555647	-0.621728	-0.655256	-0.689118	-0.689118	-0.689118	0.504192	-0.273202	4.27465	-0.184034	-0.303452	-0.555647	0.667945	0.780268	0.824179	0.357274	-0.273202	-0.395849
TRITD1Bv1G004880	disease resistance RPM1-like [Setaria italica]	TraesCS1B01G025500	Traes_1BS_ACECF9B7D.1	Disease resistance protein RPM1			0.0984418	-0.533798	-0.453249	-0.533798	-0.533798	-0.554433	-0.414118	-0.533798	-0.533798	-0.554433	-0.554433	-0.554433	-0.554433	1.82512	1.93413	-0.264586	-0.228829	0.313916	-0.493132	-0.108321	-0.0587444	0.00556668	2.73719	2.72443	-0.513365
TRITD1Bv1G004950	Bowman-Birk type trypsin inhibitor [Zea mays]	TraesCS1B01G026000	Traes_1BS_61543B74A.1	Trypsin inhibitor			-0.12384	-0.673482	-0.756078	-0.476816	-0.756078	-0.756078	-0.708516	-0.741327	-0.756078	-0.756078	-0.36947	-0.756078	-0.59535	1.34978	0.398921	-0.0617944	1.24918	0.540133	-0.736506	2.01376	1.76749	1.82045	1.56493	1.32365	-0.736506
TRITD1Bv1G005010	partial [Hordeum vulgare vulgare]	TraesCS1B01G026600	Traes_1BS_4DE5F7486.1	Aldo-keto reductase			-0.39888	-0.39888	-0.39888	-0.39888	-0.39888	-0.39888	-0.39888	-0.39888	-0.39888	-0.39888	-0.39888	-0.39888	-0.39888	-0.39888	-0.39888	0.398824	-0.39888	-0.39888	-0.39888	0.694057	3.27304	3.32213	-0.39888	-0.39888	-0.150987
TRITD1Bv1G005070	disease resistance RPP13-like	TraesCS1B01G027300	Traes_1BS_71A5B4641.2	Disease resistance protein RPM1			-0.443678	-0.443678	-0.347465	-0.37117	-0.443678	-0.419272	-0.37117	-0.468326	-0.443678	-0.395104	-0.468326	-0.468326	-0.468326	0.162461	0.123755	-0.300725	-0.300725	-0.232228	-0.300725	1.45079	3.27396	3.26849	0.123755	-0.0794039	-0.232228
TRITD1Bv1G005080	disease resistance RPM1-like [Setaria italica]	TraesCS1B01G027500	Traes_1BS_75F864FF3.1	Disease resistance protein RPM1			-0.344745	-0.344745	-0.344745	-0.344745	-0.344745	-0.344745	-0.188564	-0.344745	-0.344745	-0.344745	-0.344745	-0.344745	-0.344745	-0.188564	-0.344745	-0.344745	-0.344745	-0.188564	-0.344745	1.22357	2.85312	3.84027	-0.344745	-0.111618	-0.344745
TRITD1Bv1G005210	Cytochrome P450 71D7 -- Cytochrome P450 71D11	TraesCS1B01G028600	Traes_1BS_1B97C405B.2	Cytochrome P450			-0.378424	-0.409357	-0.409357	-0.393815	-0.409357	-0.409357	-0.393815	-0.318321	-0.393815	-0.409357	-0.425054	-0.425054	-0.425054	-0.363182	-0.246275	-0.260423	-0.190917	-0.303646	-0.035625	2.84345	2.85138	2.76609	-0.150638	-0.218353	-0.232252
TRITD1Bv1G002900	serine threonine- kinase 19	TraesCS1B01G037900	Traes_1BS_AF3AB8C0F.1	Serine/threonine-protein kinase 19			0.478439	-1.046	0.588454	-0.215997	-0.813424	-0.592882	-0.451947	0.336802	-0.889549	-0.486747	0.307901	-1.33442	-0.215997	-1.33442	-1.33442	-1.33442	-0.183332	0.422348	-0.38319	0.249505	-0.0551153	-0.118741	0.851678	0.851678	0.365508

## Sheet: QA.gb-2B
ID Triticum durum	Annotation Triticum durum	ID Triticum aestivum RefSeq 1.0	ID Triticum aestivum IWGSC2.26	Annotation Triticum aestivum			grain_z71	grain_z75	grain_z85	10DPA_Whole_Endosperm	20DPA_Whole_Endosperm	20DPA_Starchy_Endosperm	20DPA_Transfer_Cells	20DPA_Aleurone_Layer	30DPA_Starchy_Endosperm	30DPA_Aleurone_plus_Endosperm	endosperm 12DPA	inner_pericarp	outer_pericarp	spike_z32	spike_z39	spike_z65	leaf_z10	leaf_z23	leaf_z71	root_z10	root_z13	root_z39	stem_z30	stem_z32	stem_z65	Literature/information
TRITD2Bv1G072790	probable LRR receptor-like serine threonine- kinase At1g74360	TraesCS2B01G208900	Traes_2BS_BDF775B04.2	Receptor kinase			2.63286	-0.534537	1.78063	-1.14298	-0.611988	-1.06636	-0.693299	-0.360461	-0.978926	-0.399781	-1.20697	-0.634809	1.11511	-0.125669	-0.646341	-0.341151	-0.669651	0.775394	0.585627	-0.11728	1.33544	1.1424	-0.534537	1.45784	-1.06636
TRITD2Bv1G072860	probable mitochondrial saccharopine dehydrogenase-like oxidoreductase At5g39410	TraesCS2B01G209000	Traes_2BS_D206DE2FB.1	Saccharopine dehydrogenase			0.668591	-0.791574	2.65512	-1.5767	0.00971817	-2.06648	-0.154345	1.48291	-0.623567	0.904251	-1.68499	0.288513	0.672067	0.0353098	0.175775	1.37954	-1.11623	-0.720426	-0.729709	-0.0267137	-0.0866264	-0.077771	-0.0390684	0.47703	-0.345775
TRITD2Bv1G072980	Eukaryotic translation initiation factor 5A-2	TraesCS2B01G209100	Traes_2BS_A200BF530.1	Eukaryotic translation initiation factor 5A			0.584603	-1.92923	-0.0741901	-1.73646	-0.737407	-2.08462	-0.532533	0.206432	-1.2221	-0.333731	-0.638611	0.460845	1.347	-0.766853	-0.681412	1.17766	0.17317	0.49167	0.725811	-0.316188	0.248185	0.276927	0.185074	1.90082	1.56205
TRITD2Bv1G073070	probable WRKY transcription factor 3 isoform X2	TraesCS2B01G209200	Traes_2BS_380EC4D1E.1	WRKY transcription factor, putative			0.856128	-1.05841	-1.39824	-1.3181	-1.02648	-1.11331	-1.24232	-1.3443	-0.776774	-0.886476	-1.41206	0.30381	1.99797	0.648802	0.0029532	0.780887	1.06712	1.4932	0.408751	0.845235	-0.0481129	0.0376141	-0.106543	0.91975	0.722401
TRITD2Bv1G073230	Formin 5	TraesCS2B01G209500	Traes_2BS_FF05B246E.2	Formin-like protein			0.779748	-0.477791	1.74779	0.147254	-1.00059	-0.987912	-0.487601	-0.0401601	-0.59882	0.203692	-1.67485	-1.9011	-1.9011	1.27566	1.99785	1.25933	-0.00896627	-0.0480353	-0.727662	0.59416	0.147254	0.395861	1.24287	0.272067	-0.16168
TRITD2Bv1G073290	[Hordeum vulgare vulgare]	TraesCS2B01G209700	Traes_2BS_B1EDFD0BA.1	transmembrane protein			0.18368	-0.793648	-1.00525	-0.806204	-0.851696	-0.87885	-0.812553	-0.716342	-0.997265	-0.96605	-1.038	0.0244723	-0.624975	-0.0311281	0.346464	0.293958	2.02393	1.58887	1.65777	-0.757077	-0.812553	-0.716342	0.0961436	0.389846	1.74735
TRITD2Bv1G073440	S-acyltransferase 22	TraesCS2B01G209800	Traes_2BS_924172B4A.2	S-acyltransferase			0.482254	-0.356033	-0.380409	1.17114	-0.609479	-0.0631236	-0.0366647	-1.05792	-0.901202	-0.332036	0.667683	-0.421907	-0.438823	2.5535	1.45334	0.101288	0.621224	0.375466	-1.305	0.319176	0.205674	0.380483	1.99157	0.625506	-1.31995
TRITD2Bv1G073490	wiskott-Aldrich syndrome family member 1-like isoform X2 [Setaria italica]	TraesCS2B01G210000	Traes_2BS_CD41D9B05.1	Mediator of RNA polymerase II transcription subunit 10			-0.283489	-0.880767	-0.20198	-0.701164	-0.651571	-0.999354	-0.623935	-0.250432	-0.999354	-0.781495	-0.323316	0.359562	0.0913088	-0.275745	-0.187971	-0.0262385	-0.293927	0.269012	0.938314	-0.684307	-0.174192	-0.288692	-0.487929	-0.458695	0.244422
TRITD2Bv1G073510	vesicle transport GOT1B-like	TraesCS2B01G210100	Traes_2BS_5CDCD5152.1	Protein transport protein GOT1			1.98868	-0.395858	-0.869608	-0.500293	-0.908493	-0.792956	-0.869608	-0.831098	-0.535723	-0.755177	-0.987422	-0.987422	-0.987422	0.548135	0.910725	0.707586	-0.571469	0.267333	1.42123	-0.465177	0.410207	-0.130043	-0.500293	-0.361645	-0.260735
TRITD2Bv1G073830	zinc finger SWIM domain-containing 7 [Elaeis guineensis]	TraesCS2B01G210400	Traes_2BS_6FD370324.1	Zinc finger SWIM domain-containing protein 7			0.45195	-1.15533	-1.18447	-0.546494	-0.95811	-1.24353	-1.04122	0.0306626	-1.42717	-0.95811	-1.6549	1.62538	0.433902	1.45607	0.627297	1.20663	-0.0729119	-0.136622	-0.522366	1.05962	1.79866	1.1192	0.890136	0.79396	-0.267778
TRITD2Bv1G073840	Zinc finger 7	TraesCS2B01G210500	Traes_2BS_DA786DC5B.1	Zinc finger protein, putative			-0.532311	-0.880067	-0.646035	-0.476236	1.30188	1.21796	0.405551	0.308204	1.08987	0.688582	-1.00055	-1.00055	-1.00055	-1.00055	-0.820709	-0.588907	-0.703705	-0.880067	-1.00055	1.00296	1.30188	2.8077	1.30188	-0.365614	0.357073
TRITD2Bv1G073930	probable indole-3-acetic acid-amido synthetase	TraesCS2B01G210600	Traes_2BS_A9BF5F962.1	GH3.3			1.91599	0.9615	-0.0141035	-1.12586	-0.673686	-1.16476	-0.723694	-0.851645	-0.523302	-0.480509	-1.2125	0.788747	2.06264	0.759155	-0.0457987	0.279958	-0.743735	-0.489501	-0.0712887	1.12457	1.43591	1.5305	0.175796	0.646296	-1.1516
TRITD2Bv1G073970	momilactone A synthase-like	TraesCS2B01G210900	Traes_2BS_B28893F6E.1	Short-chain dehydrogenase/reductase			1.77416	-0.217392	-0.502978	-0.705313	-0.719843	-0.705313	-0.662564	-0.541285	-0.734517	-0.734517	-0.370464	1.81921	3.31981	-0.441265	-0.25953	-0.146429	-0.567387	-0.648586	0.668924	0.172717	1.41998	0.957595	-0.453403	-0.25953	-0.734517
TRITD2Bv1G074000	snakin-1 [Oryza sativa Japonica Group]	TraesCS2B01G211100	Traes_2BS_ADCE4921E.2	Gibberellin regulated protein			0.837055	-0.0404141	-0.89535	1.72034	-0.755407	-0.726796	-0.151187	-0.273809	-0.636639	-0.385657	1.26332	2.60822	2.5365	0.708568	0.515379	0.311523	-0.583365	-0.546768	-0.923702	-0.688413	-0.499075	-0.482425	0.308514	-0.198542	-0.991498
TRITD2Bv1G074150	[Hordeum vulgare vulgare]	TraesCS2B01G211900	Traes_2BS_141C62737.1	glutamyl-tRNA (Gln) amidotransferase subunit A (DUF620)			0.577822	-0.528303	-0.119275	-0.0229071	-0.974748	-1.10391	-0.397967	-0.407866	-1.29161	-1.07689	-0.335621	-0.111568	-0.844027	2.0257	1.36744	0.521689	0.485731	0.46732	-0.919108	0.653249	1.53748	1.18654	1.69515	1.10296	0.129986
TRITD2Bv1G074540	Scarecrow 32	TraesCS2B01G212300	Traes_2BS_FDABA21A7.1	GRAS transcription factor			-0.603559	-0.502386	-0.502386	-0.603559	-0.603559	-0.603559	-0.569501	-0.603559	-0.603559	-0.603559	-0.603559	-0.603559	-0.603559	1.42726	0.241387	-0.277334	1.27253	0.523572	-0.569501	0.548109	3.00511	2.51898	1.11048	0.0204862	-0.603559
TRITD2Bv1G074610	LOB domain-containing 37	TraesCS2B01G212400	Traes_2BS_5DF7F4FEE.1	LOB domain-containing protein, putative			1.51418	-0.342981	-0.520884	-1.22686	-1.27993	-1.30762	-1.1685	-1.30762	-1.20982	-1.2983	-1.14455	0.233507	0.912828	0.739271	-0.105231	1.22511	-0.461615	0.399846	1.9122	0.316129	0.427181	0.274841	1.08367	1.79847	0.205544
TRITD2Bv1G074720	UPF0553 -like	TraesCS2B01G212500	Traes_2BS_56D42760D.1	UPF0553 protein			-0.067509	-1.0896	-1.13667	0.250604	-1.08033	-0.912717	-1.17524	-0.575626	-1.85339	-1.30659	0.739158	0.677459	-1.0257	0.0743562	-0.990175	-0.493667	1.57803	1.73789	0.539831	0.872277	0.285611	0.54359	0.554823	-0.291746	0.45112
TRITD2Bv1G074730	Os07g0588300 [Oryza sativa Japonica Group]	TraesCS2B01G212600	Traes_2BS_D580B56A3.1	DUF936 family protein			-0.432667	-0.544507	-0.516133	-0.488039	-0.516133	-0.544507	-0.516133	-0.516133	-0.544507	-0.544507	-0.544507	-0.544507	-0.544507	-0.40538	-0.488039	1.50244	-0.14597	0.686737	0.515021	-0.460219	-0.516133	-0.516133	-0.488039	-0.460219	0.159424
TRITD2Bv1G074740	Transcription factor bHLH54	TraesCS2B01G212700	Traes_2BS_659F9ABB9.1	basic helix-loop-helix (bHLH) DNA-binding superfamily protein			-0.431596	-0.554756	-0.554756	-0.513297	-0.554756	-0.554756	-0.554756	-0.311972	-0.554756	-0.513297	-0.554756	-0.554756	-0.554756	-0.391339	-0.431596	-0.157636	-0.472246	0.273777	-0.119929	3.9527	0.408196	0.473813	-0.272849	-0.391339	-0.351466
TRITD2Bv1G074750	mitotic checkpoint	TraesCS2B01G212800	Traes_2BS_B4CB084ED.1	Mitotic checkpoint protein bub3.1			0.937797	-0.404614	-0.454271	-0.404614	-0.504408	-0.504408	-0.60616	-0.116252	-0.657794	-0.60616	0.416438	0.288304	0.0674547	4.03435	1.64976	-0.069712	-0.504408	-0.25843	-0.657794	0.582506	-0.504408	-0.163213	1.27031	-0.404614	-0.657794
TRITD2Bv1G074830	Os07g0588600 [Oryza sativa Japonica Group]	TraesCS2B01G212900	Traes_2BS_DD07C2EE6.2	Zinc finger protein			-0.107508	-0.429965	-0.416995	-0.213916	-0.404151	-0.45629	-0.270494	-0.45629	-0.45629	-0.45629	-0.45629	-0.45629	-0.45629	-0.416995	-0.35398	-0.378829	-0.341727	-0.213916	0.431509	1.629	3.47606	2.95861	-0.416995	-0.329587	-0.45629
TRITD2Bv1G074950	Formin 13	TraesCS2B01G213200	Traes_2BS_116F28AFE.1	Formin-like protein			-0.402795	-1.03696	0.845603	-1.12506	-1.28429	-2.23881	-1.14599	-0.965514	-0.92143	-0.337865	-0.760489	-0.23585	1.18597	-1.07035	0.740938	0.665099	0.173558	0.602688	1.36325	0.681044	0.796491	0.673088	0.730658	2.03185	0.965304
TRITD2Bv1G074970	interferon-related [Oryza sativa Japonica Group] -- interferon-related developmental regulator 2 isoform X1	TraesCS2B01G213400	Traes_2BS_F5C1FCE3C1.1	Interferon-related developmental regulator 1
TRITD2Bv1G075080	Os01g0590200 [Oryza sativa Japonica Group]	TraesCS2B01G213500	Traes_2BS_48B2AB466.1	Enterobactin synthase component E			0.588157	-2.23489	-1.36151	-0.937517	-0.539371	-1.56042	-1.07615	-0.108196	-1.14194	-1.1389	1.14028	2.11938	1.5599	0.8264	0.743775	0.854519	0.00813405	-0.369439	-0.351488	0.654981	-0.268046	0.239727	0.390528	0.892371	0.187089
TRITD2Bv1G075100	Os01g0590200 [Oryza sativa Japonica Group]	TraesCS2B01G213600	Traes_2BS_48B2AB466.1	Enterobactin synthase component E			0.588157	-2.23489	-1.36151	-0.937517	-0.539371	-1.56042	-1.07615	-0.108196	-1.14194	-1.1389	1.14028	2.11938	1.5599	0.8264	0.743775	0.854519	0.00813405	-0.369439	-0.351488	0.654981	-0.268046	0.239727	0.390528	0.892371	0.187089
TRITD2Bv1G075270	BTB POZ domain-containing At3g49900	TraesCS2B01G213700	Traes_2BS_95E3ABC9C.1	BTB/POZ domain-containing protein			1.3661	-0.621175	-0.249856	-0.727186	-0.727186	-0.727186	-0.63842	-0.691158	-0.691158	-0.727186	-0.45716	-0.553784	2.138	1.52056	2.50514	1.28967	1.17185	0.707286	-0.63842	-0.673409	-0.709083	-0.63842	0.925246	0.150511	-0.691158
TRITD2Bv1G075300	eukaryotic peptide chain release factor subunit 1-3 [Oryza sativa Japonica Group]	TraesCS2B01G213800	Traes_2BS_05B2DBD4A.1	Eukaryotic peptide chain release factor subunit 1-1			0.709424	-1.73522	-0.589907	0.515644	-0.579695	-0.978833	-0.312133	-0.217825	-0.867694	-0.381304	1.70733	2.37534	2.54998	-0.517235	0.564078	0.626029	-1.17236	-0.264567	-0.421368	-0.47377	-0.915755	-0.711274	-0.0252621	0.973944	-0.10611
TRITD2Bv1G075410	GDSL esterase lipase	TraesCS2B01G214000	Traes_2BS_D099B83C0.1	GDSL esterase/lipase			0.367352	0.578779	1.26896	0.183054	0.662011	0.220807	0.324792	1.88855	-0.359425	0.549193	0.95057	0.448898	-0.735679	0.556535	0.677073	0.67754	0.180835	-0.634909	-1.95603	-0.170507	-0.308131	-0.384141	0.590997	0.49966	-0.0411694
TRITD2Bv1G075460	[Hordeum vulgare vulgare]	TraesCS2B01G214200	Traes_2BS_673C41B38.1	Ribosomal RNA small subunit methyltransferase A			0.943832	-1.02647	-0.349643	-0.349643	-0.908309	-1.02647	-1.14697	-0.243811	-0.850077	-0.678652	-1.14697	0.588392	1.71308	0.588392	-0.0375142	0.112745	-0.349643	0.162018	0.162018	-0.349643	-0.0375142	-0.243811	0.162018	-0.967104	-0.678652
TRITD2Bv1G075540	GDSL esterase lipase At4g10955-like [Setaria italica] -- GDSL esterase lipase At4g10955-like [Brachypodium distachyon]	TraesCS2B01G214300	Traes_2BS_F8431D2B0.1	GDSL esterase/lipase			0.680748	-0.158374	-1.21335	-1.08389	-1.05941	-1.12146	-1.13422	-1.13422	-0.7175	-0.932029	-0.608472	-0.698716	0.782609	0.15513	0.23295	-0.177375	-0.608472	0.434834	-0.297265	1.32052	2.12079	2.04472	0.0726266	2.02183	-0.0612562
TRITD2Bv1G075560	vesicle-associated 2-1 [Oryza sativa Japonica Group]	TraesCS2B01G214400	Traes_2BS_5D2D065F8.1	Vesicle-associated 1-1-like protein			-0.706215	-1.00367	-0.829205	-0.981152	-0.666581	-1.02639	-0.647007	-0.570272	-0.746515	-0.441624	-1.14338	0.768867	-1.14338	-0.936747	0.266003	0.184714	-0.459585	-0.51429	0.3317	0.658351	0.736244	0.577842	0.225703	1.40956	2.23986
TRITD2Bv1G075620	GRAS transcription partial [Zea mays]	TraesCS2B01G214600	Traes_2BS_736EF207B1.2	GRAS transcription factor			-0.105473	-0.445222	-0.692127	-0.755454	-0.729752	-0.755454	-0.6436	-0.755454	-0.755454	-0.755454	-0.755454	-0.445222	-0.508039	1.4525	0.319965	-0.211989	0.244108	0.590179	-0.57405	0.892632	2.58367	2.40553	1.70562	0.994278	-0.497356
TRITD2Bv1G075720	A-kinase anchor 17A	TraesCS2B01G214800	Traes_2BS_4A6487547.1	ZCW7			1.06475	-1.49319	0.0314054	-1.38703	-0.985136	-2.04436	-1.15799	0.305659	-1.82183	-1.22098	0.142634	1.29653	0.169564	0.967776	0.671422	0.77734	-0.291345	-0.500186	-0.337442	0.689879	0.156142	0.489123	0.579444	0.0420813	0.0134934
TRITD2Bv1G075930	NADH dehydrogenase [ubiquinone] iron-sulfur mitochondrial	TraesCS2B01G215200	Traes_2BS_3425A3A75.1	NADH dehydrogenase (Ubiquinone) iron-sulfur protein 4, mitochondrial			0.732773	-0.537507	-0.504805	-1.01416	-0.397271	-1.70014	0.428381	0.858847	-0.481829	-0.563655	0.076336	0.951961	0.103959	0.829774	0.401584	0.669469	0.752625	-0.0601052	-0.632105	1.61424	0.670621	0.984757	1.14935	1.02534	0.304289
TRITD2Bv1G075940	seed dormancy	TraesCS2B01G215300	Traes_2BS_3425A3A75.1	Seed dormancy protein			0.732773	-0.537507	-0.504805	-1.01416	-0.397271	-1.70014	0.428381	0.858847	-0.481829	-0.563655	0.076336	0.951961	0.103959	0.829774	0.401584	0.669469	0.752625	-0.0601052	-0.632105	1.61424	0.670621	0.984757	1.14935	1.02534	0.304289
TRITD2Bv1G076040	hypothetical protein F775_19106 -- hypothetical protein F775_11978	TraesCS2B01G215700	Traes_2BS_B04945FFC.2	Valine--tRNA ligase			1.25173	-1.91689	-0.528238	-0.910071	-0.799427	-1.43729	-0.925614	0.164205	-1.60567	-0.741408	-0.967622	-0.917828	-0.293445	1.38615	1.31636	2.22829	0.747607	0.11847	0.538227	-0.024925	-0.0368924	0.263287	0.170437	0.72733	1.27133
TRITD2Bv1G076310	MO25 At5g47540	TraesCS2B01G216100	Traes_2BS_D5A6D88D9.1	Calcium-binding protein 39, putative, expressed			0.855171	-1.47401	1.7381	-1.52567	-0.815942	-1.92471	-0.951635	0.461837	-2.00563	-0.99397	-0.848272	0.787766	0.311665	0.0676584	0.92483	1.21169	-0.519349	-0.489695	0.23155	0.373595	0.256496	0.518499	0.443057	0.576256	-0.0636811
TRITD2Bv1G076360	LOC100284908 isoform X1 [Zea mays]	TraesCS2B01G216200	Traes_2BS_83A9E8E7A.1	Calcium-dependent lipid-binding domain-containing protein			0.977697	-0.73583	2.28924	-1.45138	-1.10616	-2.08867	-0.477789	-0.449454	-1.74973	-1.19749	-0.489292	-0.276061	0.658468	0.557086	0.553542	0.89974	-0.635594	0.0570534	0.470284	0.131913	1.48065	1.28589	0.396573	0.339553	-0.522429
TRITD2Bv1G076400	TPA: ARM repeat-containing containing family	TraesCS2B01G216300	Traes_2BS_8C065DCAD.1	U-box domain-containing protein			1.20056	-0.526282	-0.772882	-1.28169	-1.0525	-1.71161	-0.879722	0.105209	-1.68943	-1.30796	-1.05856	-0.113377	0.987509	1.1704	1.02315	0.429714	-0.828758	0.476399	1.85316	0.184109	0.631295	0.627541	0.246703	0.262136	-0.870805
TRITD2Bv1G076450	NADP-dependent glyceraldehyde-3-phosphate dehydrogenase	TraesCS2B01G216400	Traes_2BS_8684E0E15.1	Aldehyde dehydrogenase			0.170263	-0.716353	-0.156553	-0.854944	-0.873956	-0.898737	-0.878819	-0.898737	-0.730876	-0.636792	-0.661991	-0.460894	-0.633726	-0.624634	0.201492	0.542702	1.05485	1.40787	1.50566	-0.818877	-0.908987	-0.883728	-0.433092	0.392203	1.24956
TRITD2Bv1G076570	BTB POZ domain-containing At5g48130	TraesCS2B01G216500	Traes_2BS_E45C63342.1	BTB/POZ domain-containing protein			-0.429784	-0.218729	0.284137	-0.452028	-0.429784	-0.452028	-0.19868	-0.429784	-0.429784	-0.429784	-0.120232	0.267996	-0.0444446	-0.452028	-0.429784	-0.27998	-0.452028	-0.407759	-0.452028	1.14179	3.55721	3.0916	-0.27998	-0.342957	-0.429784
TRITD2Bv1G076580	heterogeneous nuclear ribonucleo 1 [Oryza sativa Japonica Group]	TraesCS2B01G216600	Traes_2BS_5D4F1CEF7.2	RNA-binding protein			0.293978	-1.15112	0.321388	-1.07639	-0.951068	-1.61977	-0.619831	0.0575841	-1.20323	-0.844148	-2.32479	-1.40234	-0.733259	-0.0116646	0.892946	0.469063	1.3656	0.673695	0.168661	1.09541	0.961394	1.10793	0.608713	0.477193	0.675106
TRITD2Bv1G076660	serine threonine- kinase WNK5	TraesCS2B01G216800	Traes_2BS_1E887CFE5.1	Kinase family protein			2.11636	0.561261	0.666827	-1.12884	-0.940241	-1.16537	-0.372522	-1.14695	-0.376926	-0.896105	-0.888925	0.359393	1.31788	0.106976	-0.0049227	0.0583711	-0.119621	0.291187	0.740007	1.8003	1.29447	1.40505	-0.271978	0.90217	-1.05937
TRITD2Bv1G076870	WRKY transcription factor 20	TraesCS2B01G217400	Traes_2BS_D435A8999.1	WRKY transcription factor			0.352089	-1.33768	0.727338	0.0156781	-1.131	-1.0634	-0.613029	-0.411848	-1.75055	-1.38047	0.775077	0.966399	1.20025	0.513158	0.132768	0.482281	-1.37089	-0.35973	0.448865	-0.891315	-0.0677332	-0.129684	0.0207886	0.0233395	-0.494004
TRITD2Bv1G076890	chitin-inducible gibberellin-responsive 2	TraesCS2B01G217500	Traes_2BS_D007D6598.1	GRAS transcription factor			0.942679	-0.44776	-0.573718	-1.462	-1.14273	-1.61411	-1.57672	-0.264157	-1.5323	-0.977337	-1.42714	-0.712173	0.415976	1.52041	0.615887	0.0385115	-0.164448	1.08527	1.06675	0.91106	1.10695	1.13684	0.531964	1.23709	-0.0750491
TRITD2Bv1G077040	mTERF family [Zea mays]	TraesCS2B01G218100	Traes_2BS_999491428.2	Mitochondrial transcription termination factor family protein			-0.368629	-0.876828	-0.620721	-0.408391	-0.85977	-0.744467	-0.809496	-0.355557	-0.876828	-0.728551	-0.697114	-1.07531	-0.576317	0.371678	0.308426	0.194845	2.06395	1.41816	0.0320143	-0.518678	-0.760517	-0.561742	0.175237	-0.342574	0.785384
TRITD2Bv1G077170	polyol transporter 5 [Oryza sativa Japonica Group] -- Polyol transporter 5	TraesCS2B01G218300	Traes_2BS_383AA98EF.1	Polyol transporter			-0.372238	-0.351229	-0.372238	-0.393453	-0.41488	-0.41488	-0.309816	-0.41488	-0.393453	-0.41488	-0.41488	0.472549	-0.209641	-0.41488	-0.41488	-0.351229	-0.209641	-0.41488	-0.269185	2.34346	2.99854	2.99412	-0.289405	-0.372238	-0.351229
TRITD2Bv1G077190	polyol transporter 5 [Oryza sativa Japonica Group]	TraesCS2B01G218400	Traes_2BS_E9DF7190B.1	Polyol transporter			0.0350561	-0.577379	-0.577379	-0.295328	-0.456075	-0.598912	0.516331	-0.643236	-0.631992	-0.515116	-0.214928	-0.295328	0.778322	-0.609832	-0.588094	-0.475418	0.0597318	-0.390846	-0.654591	2.53907	2.65965	2.62215	0.197531	0.453265	-0.372874
TRITD2Bv1G077200	polyol transporter 5-like [Brachypodium distachyon] -- polyol transporter 1	TraesCS2B01G218600	Traes_2BS_D5A97B888.2	Polyol transporter			-0.850302	-0.899232	-0.625488	-0.797683	-0.804082	-0.943582	0.227236	-0.974513	-0.943582	-0.817029	-1.02317	-0.936025	-0.913755	-0.958904	-0.560645	-0.436044	0.556429	1.01269	0.978452	1.46751	1.79331	1.75072	-0.0919629	0.689998	0.840815
TRITD2Bv1G077230	Polyol transporter 5	TraesCS2B01G218700	Traes_2BS_C8FB3060D.2	Polyol transporter			-0.630832	-0.669775	-0.683267	-0.676488	-0.683267	-0.683267	-0.676488	-0.676488	-0.669775	-0.683267	-0.683267	-0.683267	-0.499291	-0.624552	-0.676488	-0.63717	-0.181019	1.22508	1.32892	1.43349	1.53969	1.5158	-0.542223	-0.260453	-0.669775
TRITD2Bv1G077460	homeodomain leucine zipper [Hordeum vulgare vulgare]	TraesCS2B01G218800	Traes_2BS_BD0ED621D.2	Homeobox-leucine zipper family protein			2.7213	-0.534018	-0.641535	-0.641535	-0.641535	-0.641535	-0.641535	-0.641535	-0.641535	-0.641535	-0.641535	-0.14173	2.21989	-0.0518416	1.74698	1.11801	-0.641535	-0.58725	-0.641535	0.338972	1.17512	1.0449	0.923714	-0.405293	-0.58725
TRITD2Bv1G077710	Os07g0581300 [Oryza sativa Japonica Group]	TraesCS2B01G219000	Traes_2BS_970820B6A.1	Alpha-1,6-mannosyl-glycoprotein 2-beta-N-acetylglucosaminyltransferase			1.48487	-1.44037	2.82059	0.217159	-0.878865	-1.20292	0.57091	-0.59182	-0.527177	0.284086	0.0920111	-1.46672	-0.23485	1.40154	1.73808	1.33718	-0.776143	-0.334192	-0.147109	-0.527177	-0.49097	-0.639032	0.169227	0.284086	-0.0623235
TRITD2Bv1G077720	ruvB-like 2 [Zea mays]	TraesCS2B01G219100	Traes_2BS_765115A79.1	RuvB-like helicase			0.65111	-1.43333	2.25789	0.818714	-1.21573	-1.6364	-0.367178	-0.123756	-0.939159	-0.747218	0.591088	0.79402	0.251266	1.89811	0.206336	1.2016	-0.990411	-0.162176	-1.5292	0.299466	0.369499	0.521402	1.37309	-0.0994714	-0.820841
TRITD2Bv1G077780	UDP-galactose transporter 2-like	TraesCS2B01G219200	Traes_2BS_0D6AD06DA.1	Transporter-related family protein			0.310012	-1.27871	-0.890983	-0.713097	-1.18606	-1.7923	-0.926751	-0.00988036	-1.44201	-1.05882	-1.2334	0.229541	-0.274748	0.779279	1.07223	0.12107	0.252001	1.35867	1.0383	1.25634	1.45605	1.368	0.974282	1.39897	0.0193778
TRITD2Bv1G078080	BZR1 homolog 1-like	TraesCS2B01G219300	Traes_2BS_31BB97552.1	BES1/BZR1 homolog 1			0.796488	-0.963553	-0.976636	-0.806718	-1.19516	-1.39975	-1.12475	-0.603278	-1.39975	-1.30591	-1.01688	0.53755	0.993192	1.42116	1.19949	0.894342	0.655335	0.567097	-0.746769	0.745895	0.978732	0.861169	1.4191	1.57459	-0.282341
TRITD2Bv1G078170	Os07g0578200 [Oryza sativa Japonica Group] -- major facilitator superfamily domain-containing 12-like	TraesCS2B01G219700	Traes_2BS_07D928C3B.1	Major facilitator superfamily protein			-0.204828	-1.29397	-0.155308	-1.17119	-0.950696	-1.36648	-1.19767	-0.872524	-1.04497	-0.504143	-0.927969	0.847193	1.09843	-1.0818	-0.155308	0.281045	-0.285876	0.597728	0.423105	0.627919	1.58854	1.96147	-0.716849	0.171263	0.447199
TRITD2Bv1G078270	bet1 At4g14600	TraesCS2B01G219800	Traes_2BS_69150727C.1	Bet1-like protein			1.13505	-1.56471	-0.560388	-0.694568	-0.357336	-1.7217	-0.394553	0.0676868	-1.91975	-0.997454	1.72685	2.15442	1.64584	-0.394553	-0.102872	0.977753	-0.532723	-0.600384	-0.309672	0.417666	0.204412	0.357942	-0.505325	0.58965	0.40921
TRITD2Bv1G078280	cysteine ase 15A	TraesCS2B01G219900	Traes_2BS_63A1659C7.1	Cysteine proteinase	*	Ortologo di arabidopsis seme specifico	-0.803251	0.781585	1.93639	-0.169262	1.57018	0.251057	1.09921	1.95311	0.90416	1.20543	0.951844	1.63366	-0.02494	-0.807919	-0.666067	-0.789503	-0.836888	-0.822193	-0.698859	-0.7546	-0.590942	-0.691383	-0.822193	-0.687687	-0.807919		A balance between the levels of cysteine proteases and phytocystatins is necessary for proper cereal seed development, and this is maintained through the antagonistic activities of gibberellins (GAs) and abscisic acid (ABA), which regulate the expression of the corresponding genes
TRITD2Bv1G078420	Glucan endo-1,3-beta-glucosidase 4	TraesCS2B01G220300	Traes_2BS_FE29593D41.1	Glucan endo-1,3-beta-glucosidase, putative
TRITD2Bv1G078440	omega-hydroxypalmitate O-feruloyl transferase-like	TraesCS2B01G220400	Traes_2BS_4C6E5438D.1	HXXXD-type acyl-transferase family protein			0.072064	-0.908048	-0.871269	-0.871269	-0.945883	-0.984836	-0.93315	-0.984836	-0.95874	-0.984836	-0.984836	-0.984836	-0.415821	-0.0517668	0.489042	0.118512	-0.332912	-0.550871	0.243596	0.624008	1.65987	1.29017	1.36537	1.27365	2.52736
TRITD2Bv1G078450	Os07g0575900 [Oryza sativa Japonica Group]	TraesCS2B01G220500	Traes_2BS_F73EFC0DE.1	vacuolar sorting-associated protein (DUF946)			0.0996287	-0.0993753	-0.768253	-0.721837	-0.188165	-0.26345	-0.357485	-0.57908	-0.17788	-0.351328	0.25767	-0.388885	-0.193349	-0.749414	-0.461845	0.267328	-0.434662	-0.496953	-0.408235	2.54502	2.69703	2.85546	-0.504133	-0.0579064	-0.571314
TRITD2Bv1G078470	uncharacterized hydrolase [Brachypodium distachyon]	TraesCS2B01G220600	Traes_2BS_33613BAD3.2	Pimeloyl-[acyl-carrier protein] methyl ester esterase			0.0984949	-1.14082	-0.585873	-1.01204	-1.01781	-1.10226	-1.07125	-0.782685	-1.15402	-0.956219	-0.593328	0.234193	0.697827	-0.157009	-0.0810465	0.270399	0.603643	1.10933	1.36174	-0.229019	-0.699979	-0.43479	-0.287424	0.259521	0.574653
TRITD2Bv1G078530	L-type lectin-domain containing receptor kinase	TraesCS2B01G220700	Traes_2BS_80806CA5F.1	Lectin receptor kinase			-0.180338	-0.673407	-0.696301	-0.696301	-0.707917	-0.696301	-0.673407	-0.707917	-0.719649	-0.719649	-0.719649	-0.596607	0.155107	-0.565165	-0.575552	-0.554867	-0.586033	1.49807	1.97612	0.0677325	0.87586	0.819706	-0.607277	-0.241599	-0.466029
TRITD2Bv1G078550	Auxin-responsive SAUR36	TraesCS2B01G220800	Traes_2BS_602DCAD43.1	SAUR-like auxin-responsive protein family, putative			-0.384328	-0.307195	-0.384328	-0.307195	-0.231559	-0.384328	-0.384328	-0.157364	-0.269193	-0.384328	-0.384328	-0.384328	-0.384328	-0.384328	0.325834	-0.384328	-0.194285	2.65123	-0.269193	-0.384328	-0.384328	-0.384328	4.10958	0.293239	-0.384328
TRITD2Bv1G078580	L-type lectin-domain containing receptor kinase -like	TraesCS2B01G220900	Traes_2BS_8F481F00B.1	Lectin receptor kinase			-0.414252	-0.427535	-0.38807	-0.440951	-0.440951	-0.440951	-0.427535	-0.401097	-0.440951	-0.440951	-0.440951	-0.0976204	-0.440951	-0.427535	-0.414252	-0.252512	-0.38807	-0.172843	0.321254	-0.337186	0.105732	0.201149	-0.440951	-0.440951	-0.401097
TRITD2Bv1G078600	L-type lectin-domain containing receptor kinase -- L-type lectin-domain containing receptor kinase -like	TraesCS2B01G221100	Traes_2BS_E02990F3C.1	Lectin receptor kinase			-0.242057	-0.453205	-0.417148	-0.381447	-0.417148	-0.453205	-0.417148	-0.453205	-0.453205	-0.453205	-0.453205	-0.453205	1.08783	-0.453205	-0.417148	-0.208032	0.0215996	-0.107831	0.146567	-0.453205	-0.381447	-0.417148	-0.311082	-0.453205	-0.381447
TRITD2Bv1G078650	probable S-acyltransferase 12	TraesCS2B01G221400	Traes_2BS_725701869.1	S-acyltransferase			0.00627666	-0.385814	0.0925187	-1.32353	1.48012	-0.19054	-0.0677442	3.70548	-0.41977	0.70996	-0.578051	-1.1842	-1.16165	-0.352278	0.189791	0.387195	-0.385814	0.243851	-0.70787	0.462308	0.873977	1.27751	-0.670141	-0.844205	-0.542072
TRITD2Bv1G078710	Beta-hexosaminidase 2	TraesCS2B01G221500	Traes_2BS_D45DA069F.1	Beta-hexosaminidase			-0.883765	-0.512138	-0.757491	-0.757491	0.641874	-0.334069	-0.39288	-0.452233	1.66325	0.063222	-0.947842	-0.104054	-0.947842	-0.883765	-0.695271	-0.39288	-0.947842	-0.820318	-0.218034	0.279704	0.332707	0.063222	-0.947842	0.279704	2.07886
TRITD2Bv1G078790	importin-5 isoform X1 -- karyopherin-beta 3 variant [Oryza sativa Japonica Group] -- importin-5	TraesCS2B01G221600	Traes_2BS_93E49A2FF.1	Importin-5			0.639234	-1.41962	-0.0711202	-0.1374	-1.29327	-1.6364	-1.24449	-0.774974	-1.24184	-1.04652	-1.47396	-0.822294	-0.602607	1.20095	0.762669	0.484466	0.867076	0.951592	-0.154627	1.54654	1.02222	1.12298	1.5523	0.835955	0.583766
TRITD2Bv1G078810	ethylene-responsive transcription factor RAP2-11	TraesCS2B01G221700	Traes_2BS_B1A73C7A8.1	Ethylene-responsive transcription factor			-0.0329859	-0.837976	0.402492	-0.749584	-0.634759	-0.778826	-0.283315	-0.1312	-0.72056	-1.24597	-0.0329859	0.694891	2.76872	2.23729	1.54178	1.63778	-1.11583	-0.928415	-0.1312	-0.634759	0.358874	-0.231948	-0.1312	-0.66315	-0.495819
TRITD2Bv1G078820	tubulin alpha-3 chain -- tubulin alpha-1 chain [Oryza sativa Japonica Group] -- Tubulin alpha-1 chain	TraesCS2B01G221800	Traes_2BS_AA6D8150A.2	Tubulin alpha chain			0.278959	-0.955269	-1.3351	-0.448093	-0.857624	-0.920524	-0.932591	-0.344265	-1.01882	-0.848567	-0.262372	-0.00726995	1.08358	0.0404692	1.1979	0.619077	1.29847	0.783842	-1.21618	1.28611	1.20576	1.21771	1.28568	0.973081	1.29771
TRITD2Bv1G078970	probable leucine-rich repeat receptor kinase At1g68400	TraesCS2B01G222100	Traes_2BS_DA454226F.1	Receptor-like kinase			-0.3218	-0.427626	-0.537523	-0.537523	-0.594099	-0.537523	-0.454707	-0.565671	-0.594099	-0.594099	0.305307	-0.3218	-0.194803	3.82116	0.784179	0.043416	-0.537523	0.367193	-0.565671	0.407718	0.447676	0.367193	2.50626	-0.00266515	-0.594099
TRITD2Bv1G079100	[Hordeum vulgare vulgare]	TraesCS2B01G222400	Traes_2BS_EC3C5A358.1	FMN binding			0.645837	-0.979015	-0.0829941	-0.905424	-0.348689	-0.12004	-0.769673	-0.78334	-0.440847	-0.356225	-1.18253	-1.37646	-1.21555	-1.00409	-0.747079	0.863844	0.772353	0.30259	1.60975	-0.157711	0.274304	0.0562026	-0.78334	0.296961	0.679332
TRITD2Bv1G079180	Os07g0573700 [Oryza sativa Japonica Group]	TraesCS2B01G222600	Traes_2BS_8A03E0AB3.1	CMP-sialic acid transporter-like protein			1.12999	-1.02614	-0.774251	0.216989	-1.11278	-1.3109	-0.763464	0.0824135	-1.68715	-1.11278	-0.597744	0.651582	1.54477	1.66484	1.42167	1.53728	0.0824135	-0.273881	-1.16388	0.62325	0.0381338	0.230684	1.7482	0.530035	-0.164848
TRITD2Bv1G079200	Os07g0573400 [Oryza sativa Japonica Group]	TraesCS2B01G222700	Traes_2BS_3402B7E0F.2	carboxyl-terminal peptidase, putative (DUF239)			0.67096	-0.0971707	-0.655254	-0.954507	-1.12149	-1.17238	-0.829935	-0.124023	-1.28271	-1.08897	-0.575852	-0.295254	-0.848594	1.85355	1.58829	0.817068	1.20156	0.853855	-1.02695	0.647618	0.8041	0.807654	1.65036	1.32052	0.191881
TRITD2Bv1G079280	Disease resistance RPM1	TraesCS2B01G222800	Traes_2BS_0EFFAAE28.1	Disease resistance protein RPM1			0.179558	-1.24988	-0.344632	-1.04509	-1.08475	-1.56754	-0.143781	-0.329747	-1.2929	-0.819339	-0.185503	0.966736	2.62142	0.838895	0.984484	0.455451	-0.929705	-0.612039	-0.530424	-0.374669	0.167386	0.239561	0.167386	0.344117	-0.451352
TRITD2Bv1G079290	Cysteine-rich receptor kinase 10	TraesCS2B01G222900	Traes_2BS_A1D759B23.1	Receptor-like protein kinase			0.43947	-1.19232	-1.00162	-1.24697	-1.3401	-1.35811	-1.25506	-1.30512	-1.29659	-1.3401	-0.666299	0.402192	1.14002	0.318408	0.114421	0.544049	0.00144824	0.494448	1.07541	0.705146	0.446995	0.489693	0.00144824	1.59926	0.611115
TRITD2Bv1G079300	TPA: RING FYVE PHD zinc finger family [Zea mays]	TraesCS2B01G223000	Traes_2BS_CCA9B58A3.1	Zinc finger FYVE domain-containing protein 1			1.7179	-1.45747	1.40249	-1.59118	-0.371508	-1.27854	0.151901	0.322159	-0.566215	-0.670115	-0.635071	0.994555	1.7166	-0.154248	-0.086069	0.0777421	-1.86071	-0.705584	0.674826	0.908423	-0.0644872	0.3451	-1.26411	1.22645	0.538033
TRITD2Bv1G079350	adenylyl-sulfate kinase isoform 1 isoform X1 [Zea mays]	TraesCS2B01G223200	Traes_2BS_486CB3314.2	Adenylyl-sulfate kinase			1.59377	-0.773543	0.152	-0.218997	0.447644	-0.0512076	0.0562363	1.27273	-0.706591	0.0307328	-0.248436	-0.883679	-0.324057	2.02714	1.36176	1.25749	-0.351239	0.387227	-1.25766	0.0751454	0.280255	0.327614	0.968174	0.379206	-0.493203
TRITD2Bv1G079360	Os07g0573000 [Oryza sativa Japonica Group]	TraesCS2B01G223300	Traes_2BS_463B3E79E.1	NHL domain protein			-0.182658	-0.385855	0.086611	-0.515195	-0.515195	-0.477339	-0.440219	-0.421925	-0.440219	-0.515195	-0.515195	-0.515195	-0.515195	-0.0136479	-0.0582797	-0.477339	0.576314	-0.264715	-0.515195	1.57217	3.1181	3.20196	0.168551	0.086611	-0.515195
TRITD2Bv1G079370	40S ribosomal S13 [Zea mays]	TraesCS2B01G223400	Traes_2BS_F17F78F681.1	40S ribosomal protein S13			0.954391	-1.06049	0.657982	0.291246	-0.633728	-1.61237	-0.610779	-0.147809	-1.3899	-1.06049	0.624282	0.454998	0.670069	1.36279	0.339703	0.816931	0.942935	0.79194	-1.76173	0.689525	1.26367	0.913294	1.40973	0.334184	-0.714907
TRITD2Bv1G079430	mitogen activated kinase kinase [Oryza sativa Japonica Group] -- serine threonine- kinase WNK1	TraesCS2B01G223600	Traes_2BS_18264AA5C.1	Kinase, putative			0.00654862	-0.866087	0.447995	-0.255741	0.700154	-1.3762	0.55053	3.58737	-1.06467	0.320727	-0.781694	0.021095	0.363559	0.00492611	0.797984	1.25541	0.207441	-0.662276	-1.40783	0.670836	-0.079535	-0.00809947	0.398819	0.198581	-0.206685
TRITD2Bv1G079610	Os07g0572300 [Oryza sativa Japonica Group]	TraesCS2B01G223900	Traes_2BS_EE34C6724.2	DUF868 family protein (DUF868)			-0.220451	-0.723085	-0.548669	-0.586249	-0.493475	-0.763798	-0.530116	-0.663395	-0.743347	-0.605284	-0.912541	-0.912541	-0.530116	2.72457	0.427987	0.644027	-0.0655679	0.188379	-0.847558	0.544333	1.84157	1.63078	0.544333	1.49534	1.39762
TRITD2Bv1G079700	Phenylalanine ammonia-lyase	TraesCS2B01G224000	Traes_2BS_88CF42F2E.1	Phenylalanine ammonia-lyase			1.06218	-0.389116	-0.976307	-0.911631	-0.982036	-0.982036	-0.95394	-0.906553	-0.911631	-0.982036	-0.916755	-0.368711	1.07017	0.849648	0.0924904	-0.495964	0.315729	1.11718	0.508107	1.48102	1.7981	1.81504	0.815612	1.58187	-0.596517
TRITD2Bv1G079710	pentatricopeptide repeat-containing At5g66520-like [Vitis vinifera]	TraesCS2B01G224100	Traes_2BS_0AE7A9CC21.1	Pentatricopeptide repeat-containing protein			0.644502	-1.65364	0.227516	-0.770446	-0.791221	-1.43131	-0.324195	-0.307478	-0.865565	-0.88729	0.0937328	2.03503	1.93813	1.32836	1.60439	0.595929	-0.186094	-0.445024	-1.56191	0.272431	0.676283	0.612243	0.758792	0.633803	-0.193975
TRITD2Bv1G079720	BRICK1 [Zea mays]	TraesCS2B01G224200	Traes_2BS_0AE7A9CC21.1	Protein BRICK 1-like protein			0.644502	-1.65364	0.227516	-0.770446	-0.791221	-1.43131	-0.324195	-0.307478	-0.865565	-0.88729	0.0937328	2.03503	1.93813	1.32836	1.60439	0.595929	-0.186094	-0.445024	-1.56191	0.272431	0.676283	0.612243	0.758792	0.633803	-0.193975
TRITD2Bv1G079790	pre-mRNA-splicing factor 18-like [Zea mays]	TraesCS2B01G224600	Traes_2BS_C913BFE7B.1	Pre-mRNA-splicing factor 18			0.541391	-2.02361	2.52008	-0.399962	-1.13935	-1.77766	0.0458663	0.267548	-1.69445	-0.861624	0.93216	0.985953	0.795288	0.676225	0.453988	1.17884	-1.22693	-0.70174	-0.414662	-0.198567	0.125797	0.369285	0.229869	-0.00449589	-0.288615
TRITD2Bv1G079820	organic cation carnitine transporter 7 isoform X1 [Brachypodium distachyon] -- organic cation carnitine transporter 7-like [Setaria italica] -- organic cation carnitine transporter 7-like isoform X1 [Sesamum indicum]	TraesCS2B01G224800	Traes_2BS_B7DEF4B56.2	Transporter-related family protein			-0.116373	-0.988721	-1.11558	-1.03021	-0.92791	-1.03021	-0.968265	-0.736457	-1.05125	-0.968265	-0.849336	0.444494	0.205855	0.508216	0.487178	-0.116373	0.0441414	1.18049	0.891836	-0.350218	-0.186838	0.107741	-0.201204	-0.0346649	0.276696
TRITD2Bv1G079840	[Hordeum vulgare vulgare]	TraesCS2B01G224900	Traes_2BS_6212C61DC.3	Arginine/serine-rich coiled-coil 2			1.35016	-1.39105	-1.82688	0.754025	-0.447661	-0.789106	1.01612	0.584944	-1.12567	-0.631334	0.727297	1.10347	0.62703	0.546991	0.135849	2.21569	0.384705	-1.05671	-1.03974	-0.47514	-1.62121	-1.08237	-0.502893	0.141383	0.704825
TRITD2Bv1G079850	Disease resistance RPM1	TraesCS2B01G225000	Traes_2BS_37A5902AE.2	Disease resistance protein			1.03613	-1.03436	-0.0900525	-1.22022	-1.13348	-1.29259	-1.06683	-0.792849	-1.22022	-0.57861	-1.20256	-1.34873	-0.444195	1.07364	1.26044	0.516584	0.157442	1.03613	0.895788	0.0239431	0.00541266	-0.275001	0.21667	0.889953	-0.109735
TRITD2Bv1G080000	TIME FOR COFFEE	TraesCS2B01G225200	Traes_2BS_5497C0A63.2	Protein TIME FOR COFFEE			1.18871	-0.333578	0.544728	-0.391998	-1.09406	-1.72354	-0.35043	0.951299	-1.20499	-0.343189	-2.06357	-2.3071	-0.929153	0.99202	1.32655	1.00971	0.0915304	-0.434506	0.397882	0.982518	0.436478	0.830032	0.868379	0.273635	-0.0146634
TRITD2Bv1G080290	Ribosome-recycling chloroplastic -- ribosome-recycling chloroplastic	TraesCS2B01G225300	Traes_2BS_2E4E870EF.1	Ribosome recycling factor			0.968251	-0.81081	-1.03764	-0.834368	-1.07674	-1.04401	-0.953875	-1.05693	-1.11808	-1.08347	-0.910032	-0.00253184	-0.487319	0.484968	0.650042	0.491123	2.30127	1.5739	0.985857	-0.395583	-0.774643	-0.653153	0.796505	0.562553	1.74687
TRITD2Bv1G080560	TPA: plasma membrane intrinsic 2 -- [Hordeum vulgare vulgare]	TraesCS2B01G225900	Traes_2BS_40E324D13.1	Aquaporin			0.475934	-0.729929	-0.960967	-0.796358	-0.892143	-1.55621	-1.4819	0.530628	-2.28267	-1.21672	-0.595202	-0.198334	1.2199	0.488368	1.19238	0.515148	-0.0318076	-0.259819	0.241567	1.49371	1.28293	1.34337	1.40797	0.460671	-0.491735
TRITD2Bv1G080610	zinc finger AN1 and C2H2 domain-containing stress-associated 16	TraesCS2B01G226000	Traes_2BS_67D862F4A.2	Zinc finger AN1 and C2H2 domain stress-associated protein			1.37417	-0.708215	-1.28541	-0.54739	-0.918545	-1.14171	-0.64329	-0.456396	-0.794429	-1.12643	0.0489577	-0.0520543	0.308031	1.67386	0.683216	-0.420239	0.516099	1.49668	1.28035	1.57002	0.685964	0.587164	0.442077	1.56332	-1.08881
TRITD2Bv1G080640	Os07g0569600 [Oryza sativa Japonica Group]	TraesCS2B01G226100	Traes_2BS_8D7FA8BC2.1	Maturase K			0.363032	-0.982168	0.138883	-1.03596	-0.831658	-1.11894	-0.960078	-0.639988	-0.903725	-0.759189	-0.92444	0.607573	-0.503942	0.106694	0.293241	0.374417	2.02631	0.944669	0.595059	-1.09322	-1.08481	-1.10171	0.00736541	0.415472	1.77947
TRITD2Bv1G080650	L-type lectin-domain containing receptor kinase -like	TraesCS2B01G226200	Traes_2BS_C85D617A4.1	Lectin receptor kinase			0.0265198	-0.302246	-0.302246	-0.634283	-0.634283	-0.302246	-0.634283	-0.634283	-0.634283	-0.634283	-0.634283	-0.634283	-0.634283	-0.302246	0.67449	0.352078	-0.302246	0.352078	1.93386	0.0265198	4.0295	0.67449	0.67449	-0.634283	-0.634283
TRITD2Bv1G080690	copper transporter 6-like	TraesCS2B01G226400	Traes_2BS_11D03D996.1	Copper transporter, putative			-0.650529	-0.650529	-0.650529	0.0067049	-0.650529	-0.650529	-0.650529	-0.650529	-0.650529	-0.650529	-0.650529	-0.650529	-0.650529	-0.650529	0.221536	-0.650529	1.86931	-0.650529	2.26286	0.0067049	2.45705	1.86931	0.853847	0.645068	0.645068
TRITD2Bv1G080820	Os07g0569100 [Oryza sativa Japonica Group]	TraesCS2B01G226600	Traes_2BS_4FF3C8289.1	Remorin			0.315562	-0.982423	-0.733848	-1.22494	-1.26873	-1.29934	-1.26126	-1.04768	-1.26873	-1.23207	-1.0591	-0.274046	0.119097	0.508113	1.25054	0.85674	-0.0843074	0.693814	1.8841	1.14074	1.217	1.16982	0.389389	1.4359	0.694436
TRITD2Bv1G080840	Os07g0569000 [Oryza sativa Japonica Group]	TraesCS2B01G226700	Traes_2BS_22C910CDC.1	40S ribosomal protein S27			1.02858	-1.2567	2.19944	-0.458745	-0.733294	-1.51643	0.0858431	0.206696	-0.882893	-0.0897115	-1.73762	-0.204275	0.804937	0.900585	0.923931	1.53816	-1.57947	-0.835166	-0.309057	-0.541319	-0.363159	-0.370985	0.333748	0.933208	-0.363159
TRITD2Bv1G080870	floral organ regulator partial	TraesCS2B01G226900	Traes_2BS_3F8D903181.2	Leucine-rich repeat receptor-like protein kinase family protein			0.744739	0.0990009	0.713407	-1.50421	0.0422716	-1.18004	-0.34834	0.536846	-0.226752	0.198739	-1.57422	-0.643203	-0.487219	1.38726	1.18699	1.39021	0.251705	0.535983	-0.575234	0.577209	0.43676	0.51904	1.28504	1.81289	-1.04025
TRITD2Bv1G081010	calcium-dependent isoform AK1 [Zea mays] -- calcium-dependent kinase 8-like	TraesCS2B01G227000	Traes_2BS_4F489C2B9.1	Calcium-dependent protein kinase			1.51645	-0.682953	-0.673809	-1.30925	-1.08897	-1.53249	-0.759441	-0.449716	-1.28738	-1.15439	-1.53249	-0.047379	-0.19942	1.03229	1.08824	-0.207766	-0.133861	1.28675	1.14076	1.1187	1.28587	1.38292	0.207232	1.46423	-0.119742
TRITD2Bv1G081960	[Hordeum vulgare vulgare]	TraesCS2B01G227500	Traes_2BS_5DAE613CE.1	Zinc finger CCCH domain-containing protein			1.47708	-1.06724	0.0221445	-1.31982	-1.37884	-1.70022	-0.843474	-0.748962	-1.66364	-1.19436	-1.36035	-0.135026	1.05512	0.395686	0.160069	0.912938	-0.553584	0.268979	1.10825	0.475887	0.977647	0.97418	0.465941	1.07488	-0.130394
TRITD2Bv1G082130	nodulation receptor kinase-like -- Nodulation receptor kinase	TraesCS2B01G227700	Traes_2BS_91EC0D1B7.1	Receptor kinase			-0.878489	-0.130945	-0.324591	-1.01189	1.21214	-0.567554	0.647145	2.98931	0.214269	1.50628	-0.738903	0.544113	-0.709241	-0.4231	-0.784292	-0.141801	-0.894657	-0.694583	-0.435784	0.992942	1.50173	1.53331	-0.185863	-0.487391	-0.977646
TRITD2Bv1G082300	exocyst complex component EXO84C	TraesCS2B01G227800	Traes_2BS_AF9A27FE3.1	Exocyst complex component EXO84C			0.817895	-0.683285	-0.218329	-0.406476	-1.23481	-1.53592	-0.861283	-0.457013	-1.27614	-1.02409	-0.869468	-0.583533	-0.147551	1.76955	1.74564	0.766198	0.347281	0.145156	-1.42942	1.40954	0.644521	0.731876	2.09944	0.72556	0.167386
TRITD2Bv1G082370	Scarecrow 23 -- scarecrow 23	TraesCS2B01G228000	Traes_2BS_015167E00.1	Scarecrow transcription factor family protein			0.766605	-0.794657	-0.684093	-0.910326	-1.22527	-1.45962	-1.22527	-0.720408	-1.50924	-1.41096	-1.11583	-0.106996	1.18442	1.4824	1.11505	0.361754	0.0457545	0.325872	0.816621	-0.378967	0.511566	0.227596	1.79602	1.64411	1.00726
TRITD2Bv1G082430	E3 ubiquitin- ligase partial [Anthurium amnicola]	TraesCS2B01G228100	Traes_2BS_8C258909E1.1	Cytochrome C oxidase biogenesis Cmc1-like protein			-0.163812	-1.07975	0.662811	-0.617592	0.12654	-1.58832	0.146872	1.83361	-1.66275	-1.15086	1.55305	2.70656	1.15187	-0.943963	-0.452959	0.726207	-0.868395	-0.704681	0.12654	-0.627103	0.219881	-0.00669743	-0.409296	0.043317	0.395644
TRITD2Bv1G082440	E3 ubiquitin- ligase partial [Anthurium amnicola]	TraesCS2B01G228200	Traes_2BS_8C258909E1.1	Cytochrome C oxidase biogenesis Cmc1-like protein			-0.163812	-1.07975	0.662811	-0.617592	0.12654	-1.58832	0.146872	1.83361	-1.66275	-1.15086	1.55305	2.70656	1.15187	-0.943963	-0.452959	0.726207	-0.868395	-0.704681	0.12654	-0.627103	0.219881	-0.00669743	-0.409296	0.043317	0.395644
TRITD2Bv1G082560	Os07g0567300 [Oryza sativa Japonica Group]	TraesCS2B01G228500	Traes_2BS_2391BA701.1	alpha 1,4-glycosyltransferase family protein			0.54698	-0.989606	-0.542964	-1.2007	-1.31145	-1.63981	-1.4786	-0.513254	-1.61316	-1.04263	-1.03069	-0.331521	0.509423	0.379219	1.58937	0.334741	0.233975	0.0152226	-0.415674	0.754348	1.51603	1.48565	0.963033	0.703299	1.00147
TRITD2Bv1G083120	phosphatase 2C 64 -- probable phosphatase 2C 64	TraesCS2B01G229000	Traes_2BS_6174F3DEB.1	Protein phosphatase-2c, putative			0.44079	-0.904303	0.0754499	-0.949393	-1.4001	-1.72654	-0.728902	-0.763067	-1.5207	-1.36766	-0.422735	1.37933	1.37212	0.990208	0.577369	-0.173639	-0.596492	-0.167463	0.452129	0.970436	1.76382	1.77438	0.448361	0.291819	-0.545537
TRITD2Bv1G083240	transparent testa 12 -- DETOXIFICATION 12 [Oryza sativa Japonica Group]	TraesCS2B01G229100	Traes_2BS_88E423F22.2	Protein DETOXIFICATION			-0.0614547	-1.02947	-0.405853	-0.98648	-0.98648	-1.10393	-0.903968	-0.958478	-0.944667	-1.00068	-0.89064	-0.59044	0.330617	-0.140545	-0.190045	0.180387	0.499731	0.186951	-0.173366	2.52467	1.89167	2.01118	-0.0461168	1.63556	0.699507
TRITD2Bv1G083310	cell wall	TraesCS2B01G229200	Traes_2BS_9C375A5E4.2	Leucine-rich repeat protein kinase family protein			1.95165	-0.636981	-0.713522	-0.529578	-0.701149	-0.677083	-0.599192	-0.671202	-0.719797	-0.745516	-0.393716	1.45092	-0.216677	0.339348	2.68529	0.546231	1.51072	1.5314	-0.745516	-0.573473	-0.389892	-0.573473	1.16459	0.311168	-0.393716
TRITD2Bv1G083380	Chromosome-associated kinesin KIF4A -- kinesin BC2	TraesCS2B01G229500	Traes_2BS_1BA4D61A51.1	Kinesin-like protein
TRITD2Bv1G083420	Os07g0565300 [Oryza sativa Japonica Group] -- TPA: DNA-binding bromodomain-containing family [Zea mays]	TraesCS2B01G229800	Traes_2BS_832F28506.1	Bromodomain protein	*	No orthologues in dicots	-0.11045	-0.248106	2.43592	0.446549	0.355859	0.481912	1.3011	1.22432	-0.140384	0.223023	1.25447	0.196891	0.18372	-0.752418	-0.593643	0.601843	-1.42456	-1.08218	-1.20653	-1.30106	-1.32527	-0.891303	-0.901529	-0.995517	-0.704651
TRITD2Bv1G083430	lysine ketoglutarate reductase trans-splicing related 1 [Oryza sativa Japonica Group] -- hypothetical protein TRIUR3_26204	TraesCS2B01G229900	Traes_2BS_ED690F1AD.2	lysine ketoglutarate reductase trans-splicing-like protein (DUF707)			-0.441057	-0.675323	1.01107	-0.965271	0.151098	-0.919404	-0.767203	1.07982	-0.576177	0.521075	-1.29592	-1.29592	-1.29592	-0.875194	-0.336036	0.443713	-0.144886	0.86078	1.41213	-0.667968	-0.690165	-0.471902	-0.549264	0.224006	0.762242
TRITD2Bv1G083540	Histone H4	TraesCS2B01G230100	Traes_2BS_6F640D7E9.1	Histone H4			0.780274	-0.487957	-0.487957	-0.168205	-0.487957	-0.487957	-0.487957	-0.487957	-0.272732	-0.272732	-0.487957	-0.487957	-0.487957	0.27899	0.373605	4.62732	0.736549	0.326501	-0.487957	-0.487957	0.182715	0.03506	-0.487957	-0.487957	-0.487957
TRITD2Bv1G083580	SC3 [Zea mays]	TraesCS2B01G230200	Traes_2BS_A6334AB81.1	Secretory carrier-associated membrane protein			0.114006	-1.54486	0.0490407	-0.579579	-0.417874	-1.46326	-0.710227	1.87923	-1.50541	-0.644964	0.000107472	2.0308	1.31843	0.858909	1.09403	0.673246	0.738993	-0.212467	-0.946654	0.816838	0.347419	0.449905	0.60644	0.499212	-0.0619698
TRITD2Bv1G083610	internal alternative NAD(P)H-ubiquinone oxidoreductase mitochondrial-like	TraesCS2B01G230300	Traes_2BS_A26F736F7.2	Internal alternative NAD(P)H-ubiquinone oxidoreductase A1, mitochondrial			0.0694565	-0.412431	-0.20533	-0.629542	-0.629542	-0.674252	-0.541435	-0.674252	-0.498021	-0.674252	-0.674252	-0.12509	0.399726	2.44028	3.70475	0.434968	-0.541435	-0.585272	-0.0855007	0.219248	-0.328442	-0.541435	-0.629542	0.182265	-0.585272
TRITD2Bv1G083860	cytochrome P450 714D1-like	TraesCS2B01G230500	Traes_2BS_53F84A9AD.2	Cytochrome P450-like protein			1.6149	-0.540057	1.71544	-0.665018	-0.208717	-0.646646	-0.646646	-0.59259	-0.422946	0.0221338	-0.683574	-0.151773	3.2918	-0.52287	-0.252597	1.65258	-0.574914	-0.59259	-0.540057	-0.505839	0.861508	0.453516	-0.646646	-0.646646	-0.683574
TRITD2Bv1G084000	anthocyanidin 3-O-glucosyltransferase 2-like [Brachypodium distachyon] -- anthocyanidin 3-O-glucosyltransferase 2 [Oryza sativa Japonica Group]	TraesCS2B01G230800	Traes_2BS_A66617DCC.1	Glycosyltransferase			-0.629833	-0.307519	2.75218	-0.656032	0.846667	-0.930619	0.292442	2.22369	-1.13797	-0.307519	-0.191752	-0.0148606	-0.73595	-1.19978	-0.817926	-0.988497	-0.214571	-0.307519	-0.146599	0.311911	1.70447	1.4434	-0.403262	0.895516	-0.191752
TRITD2Bv1G084130	ADP-ribosylation factor GTPase-activating AGD5	TraesCS2B01G230900	Traes_2BS_999F9A579.2	Arf GTPase activating protein			0.503162	-1.73739	1.80468	-1.3497	-0.660498	-1.92361	0.24053	0.965561	-1.53257	-0.443839	-0.856186	-0.0513382	0.698312	0.110347	0.517087	0.70339	-1.14879	-1.25089	0.246077	1.2239	0.973917	1.26051	0.283715	0.986113	-0.109745
TRITD2Bv1G084150	Elongator complex 1	TraesCS2B01G231000	Traes_2BS_253C414D1.1	Elongator complex protein 1			0.139564	-1.48725	2.32178	0.327781	-1.20674	-1.61952	-0.663496	-0.00780047	-1.45059	-0.636227	-1.10847	-0.340554	-1.06061	1.85051	0.989082	1.1644	-0.316276	0.384654	-0.389759	0.269715	0.0878302	0.384654	1.62622	0.0351105	-0.490873
TRITD2Bv1G084440	Os07g0563400 [Oryza sativa Japonica Group]	TraesCS2B01G231500	Traes_2BS_E2D8C5700.1	Cotton fiber expressed protein			0.0676774	0.235139	1.41507	-1.58323	1.05857	-1.25837	-0.639374	1.53503	-0.214659	0.767571	-1.15171	-0.942635	-0.918702	0.266427	-0.520939	0.191858	-0.236122	-0.0515557	3.13711	-0.231313	-0.303385	-0.260516	0.316516	0.341342	-1.56515

## Sheet: QTKW.gb-5B
ID Triticum durum	Annotation Triticum durum	ID Triticum aestivum RefSeq 1.0	ID Triticum aestivum IWGSC2.26	Annotation Triticum aestivum			grain_z71	grain_z75	grain_z85	10DPA_Whole_Endosperm	20DPA_Whole_Endosperm	20DPA_Starchy_Endosperm	20DPA_Transfer_Cells	20DPA_Aleurone_Layer	30DPA_Starchy_Endosperm	30DPA_Aleurone_plus_Endosperm	endosperm 12DPA	inner_pericarp	outer_pericarp	spike_z32	spike_z39	spike_z65	leaf_z10	leaf_z23	leaf_z71	root_z10	root_z13	root_z39	stem_z30	stem_z32	stem_z65
TRITD5Bv1G144190	serine threonine- kinase D6PK-like [Setaria italica]	TraesCS5B01G252500	Traes_5BL_76BA02B70.1				0.566089	-0.760524	0.769893	-0.499299	-1.27083	-1.57155	-0.940331	-0.235011	-1.56581	-1.04639	-0.871992	-0.477105	0.178273	1.6218	1.30675	1.05372	0.270171	0.237002	-1.1873	1.52309	1.3031	1.43276	1.22265	0.58223	-0.555228
TRITD5Bv1G144330	[Hordeum vulgare vulgare]	TraesCS5B01G252600	Traes_5BL_9A7C3FB41.1	RING/U-box superfamily protein, putative			1.06599	0.066435	1.44198	-2.02468	-0.506346	-2.25723	-1.21313	0.638545	-1.19239	-0.640114	-1.75392	-0.865721	0.701044	0.394092	0.427734	0.920952	0.229391	0.98222	1.64005	0.156214	0.371144	-0.186158	-0.391031	0.389109	-0.0409626
TRITD5Bv1G144340	F-box domain containing isoform X2 [Zea mays]	TraesCS5B01G252700	Traes_5BL_8A4A33744.2	F-box protein			-0.196627	-0.57159	0.576068	-0.971744	-0.791628	-0.971744	-0.859013	-0.85202	-0.887595	-0.838211	-0.894899	-0.258483	0.0552777	-0.766148	-0.469333	0.231203	-0.0771698	0.940845	2.07259	-0.729352	0.179293	-0.0531199	-0.473715	0.703948	-0.0936032
TRITD5Bv1G144360	F-box CPR30-like isoform X1 [Brachypodium distachyon]	TraesCS5B01G252800	Traes_5BL_C7085F300.2	F-box family protein			0.228951	-0.742653	0.0794626	-0.698205	-0.92447	-1.2101	-0.698205	0.686289	-0.970966	-1.06527	-0.567163	0.819056	0.480348	3.16141	0.409789	1.66182	0.228951	0.480348	-1.06527	0.374136	-0.610466	0.228951	1.63402	0.0413881	-1.0179
TRITD5Bv1G144380	F-box CPR30-like isoform X1 [Brachypodium distachyon]	TraesCS5B01G252900	Traes_5BL_56DB142E5.2	F-box family protein			1.3333	-1.15425	0.971069	0.152207	-0.436599	-1.22255	0.971069	1.49573	-1.30446	0.0744468	-0.149616	0.739448	0.811567	1.55058	1.07245	1.43975	-1.32832	-0.578554	-0.938167	-0.826225	-0.402233	-0.252723	1.07245	0.62464	-0.285248
TRITD5Bv1G144410	F-box CPR30-like isoform X1 [Brachypodium distachyon]	TraesCS5B01G253300	Traes_5BL_44A76C09C.2	F-box family protein			0.332292	-0.901088	1.74172	-0.183761	-0.770687	-1.43207	-0.226998	0.670468	-1.26653	-0.0339339	0.170621	0.298351	-0.65439	1.08767	0.414872	0.619512	-0.715175	-0.66775	-1.42253	-0.556751	-0.634505	-0.469453	0.727262	-0.715175	-0.901088
TRITD5Bv1G144420	F-box CPR30-like isoform X1 [Brachypodium distachyon]	TraesCS5B01G253400	Traes_5BL_292516643.2	F-box protein			0.724538	-1.73032	-0.627643	-0.214602	-1.16909	-1.54357	-1.25024	0.574776	-1.76908	-0.709159	-0.496456	0.310815	0.733122	1.52822	1.82365	1.40702	-0.358396	-0.20292	-1.04358	-0.0885052	-0.709159	0.53844	0.948212	0.628479	0.775683
TRITD5Bv1G144430	F-box At3g22700 [Oryza sativa Japonica Group]	TraesCS5B01G253500	Traes_5BL_7B7F3279E.2	F-box family protein	*		-0.519346	-0.1816	0.404549	1.28731	1.22674	0.77386	1.32936	2.36994	0.686908	2.00701	0.252384	0.274926	-0.794814	-1.27237	-0.71541	-0.09701	-1.13649	-1.12021	-0.639361	-1.04092	-0.300951	-0.0787403	-1.20315	-0.849767	-0.877885
TRITD5Bv1G144440	F-box At3g22700 [Oryza sativa Japonica Group]	TraesCS5B01G253600	Traes_5BL_FE2CADC31.2	F-box family protein	*		-0.151219	0.498117	0.452508	1.60953	1.13776	1.36177	1.8285	1.34758	0.965827	1.40112	1.66042	-0.00895858	-0.498736	-0.883994	-0.436215	-0.321397	-0.951358	-0.961347	-0.912334	-0.803318	-0.460776	-0.485928	-0.991899	-0.971432	-0.951358
TRITD5Bv1G144450	probable LRR receptor-like serine threonine- kinase At4g26540 [Zea mays]	TraesCS5B01G253700	Traes_5BL_8AEA2F3C2.1	Receptor protein kinase, putative			-0.250932	-0.120344	-0.430569	-0.537381	-0.465161	-0.500745	-0.364155	-0.332236	-0.476909	-0.500745	-0.537381	-0.301119	-0.537381	-0.353424	0.627701	-0.430569	-0.453523	-0.290918	-0.512837	2.38759	2.71124	3.00802	0.417122	0.231786	-0.37498
TRITD5Bv1G144520	Os09g0479400 [Oryza sativa Japonica Group]	TraesCS5B01G254100	Traes_5BL_2A8C54C5C.1	DUF2431 domain protein			0.0650651	-0.694774	-0.694774	0.89897	-0.436544	-0.694774	0.0650651	0.187509	-0.309321	-0.694774	-0.694774	-0.694774	-0.694774	1.79096	-0.309321	-0.309321	1.89828	1.68274	-0.183327	-0.694774	0.187509	-0.0585398	-0.309321	-0.436544	3.21865
TRITD5Bv1G144880	Os02g0321600 [Oryza sativa Japonica Group]	TraesCS5B01G254800	Traes_5BL_E78CD0979.1	Zn-finger, RanBP-type, containing protein			-0.313428	-0.648923	-0.0704719	-0.807464	1.7443	-0.422195	-0.459111	-0.648923	1.67928	1.52336	-0.807464	-0.807464	-0.807464	-0.385613	0.609984	-0.610241	-0.807464	-0.349359	-0.807464	1.72274	2.21085	1.54601	0.638351	-0.385613	-0.349359
TRITD5Bv1G144960	TPR repeat-containing ZIP4	TraesCS5B01G255100	Traes_5BL_9663AB85C.1	TPR repeat-containing protein ZIP4			1.05008	-1.72341	1.20981	-0.390221	-1.04071	-1.77291	-0.215417	-0.81864	-0.844048	-0.706528	-0.269113	0.898267	1.43655	1.45645	1.08703	1.3964	-1.64243	-0.5742	-0.258307	-0.743502	0.110038	0.380965	0.186891	-0.183589	-0.562414
TRITD5Bv1G145010	subtilisin-like protease	TraesCS5B01G255200	Traes_5BL_D440CDD87.1	Subtilisin-like protease			0.656489	0.242217	-0.225803	2.58032	-0.225803	-0.409578	0.142464	-0.0937979	-1.03505	-0.548114	2.48225	1.25315	-0.0686066	1.01434	0.509987	-0.119376	-0.878891	-0.976555	-1.22394	-0.0853584	0.468241	0.342859	0.450024	0.309982	-0.906216
TRITD5Bv1G145240	pentatricopeptide repeat-containing mitochondrial	TraesCS5B01G255500	Traes_5BL_FAB985C54.1	Pentatricopeptide repeat-containing protein			0.569463	-1.12196	0.294414	-0.288405	-0.855336	-1.32843	-0.987447	0.00874204	-0.987447	-0.597989	-1.7595	0.989319	1.98993	2.38053	-0.410689	1.24012	-0.16811	-0.597989	-0.921097	-0.228013	0.181465	-0.228013	0.515265	-0.349294	-0.349294
TRITD5Bv1G145270	probable galacturonosyltransferase 4	TraesCS5B01G255700	Traes_5BL_637A3C970.1	Hexosyltransferase			1.32145	-1.62771	-0.0936728	-0.67069	-1.26746	-1.95448	-0.194343	0.632995	-1.95448	-1.33311	-0.713568	-0.228932	-0.137857	1.10827	1.49198	-0.348253	0.351193	0.552528	-0.513542	0.660488	-0.115656	0.0748198	1.22348	0.355671	0.0544394
TRITD5Bv1G145420	Os09g0480600 [Oryza sativa Japonica Group]	TraesCS5B01G255800	Traes_5BL_6248FA749.1	Transducin/WD40 repeat-like superfamily protein			0.660949	-0.127675	0.611906	0.453028	0.843418	0.530802	1.06947	0.536597	0.481261	0.403288	1.65764	1.44243	1.57208	-2.03494	-0.88654	0.563057	-1.19228	-1.6113	-0.0291147	-1.31265	0.3006	-0.331684	-1.73736	-1.07994	-0.54791
TRITD5Bv1G145580	LTV1 homolog	TraesCS5B01G256200	Traes_5BL_CD0C0F738.1	Protein LTV1			0.265573	-1.73763	2.55497	-0.0858837	-0.805219	-1.50376	0.0983233	-0.00230236	-1.80808	-1.19936	-0.462959	-0.0670625	-0.564161	1.37317	0.150349	0.737053	-0.578553	0.167449	-1.21427	0.692747	0.565706	0.773928	1.58526	0.201295	-0.535628
TRITD5Bv1G145640	[Hordeum vulgare vulgare]	TraesCS5B01G256500	Traes_5BL_D64A3D8FC.1	WPP domain-interacting protein 1			0.267258	-1.60518	-0.333742	-0.0703129	-1.5828	-2.00815	-0.824688	-0.898981	-1.94259	-1.46859	0.290381	0.272416	0.599493	0.282698	0.720097	0.0597776	0.096086	0.63077	0.681288	1.1337	0.290381	0.726504	0.590482	0.308213	-0.284536
TRITD5Bv1G145650	Cyanohydrin beta-glucosyltransferase	TraesCS5B01G256600	Traes_5BL_6E72047B61.1	Glycosyltransferase			-0.474908	-0.518513	-0.503835	-0.474908	-0.503835	-0.503835	-0.460655	-0.4893	-0.518513	-0.4893	-0.518513	-0.518513	-0.518513	-0.503835	-0.503835	-0.338217	1.91076	2.28086	0.33211	-0.4893	-0.4893	-0.4893	-0.446538	-0.518513	-0.418703
TRITD5Bv1G145710	lectin kinase [Oryza sativa Japonica Group]	TraesCS5B01G256900	Traes_5BL_DCFF5D65F.1	Lectin receptor kinase			0.988655	-0.452603	-0.299401	-0.417538	-0.488289	-0.637706	-0.266881	-0.524618	-0.676856	-0.618412	-0.716782	-0.716782	-0.580369	0.087229	-0.0820618	-0.157022	-0.283075	-0.299401	-0.172354	2.57204	2.75665	2.6342	0.12742	0.0599826	-0.580369
TRITD5Bv1G145910	retrotransposon [Zea mays]	TraesCS5B01G257000	Traes_5BL_9FDF53F78.1	Heat shock protein, putative			1.80227	1.61644	0.427941	-0.640944	-0.0386298	-0.699458	-0.596506	-0.00820922	-0.54879	-0.0172375	0.523389	0.302791	-0.768094	-0.983858	-1.05898	0.196687	1.40047	0.00960371	2.46542	-1.10332	-1.0333	-1.10332	-0.967913	-0.601953	-0.877291
TRITD5Bv1G145980	Os08g0499100 [Oryza sativa Japonica Group]	TraesCS5B01G257100	Traes_5BL_286F38830.1	Disease resistance protein			0.41153	-0.733325	-0.296051	-0.571223	-0.757387	-0.757387	-0.217263	-0.61645	-0.662531	-0.709498	-0.781687	-0.571223	-0.197957	3.54484	1.89321	1.28411	0.0225433	-0.085219	-0.685902	0.350851	0.125751	0.366163	1.30498	0.785858	-0.548919
TRITD5Bv1G146000	probable WRKY transcription factor 2 [Elaeis guineensis] -- probable WRKY transcription factor 2 [Oryza sativa Japonica Group]	TraesCS5B01G257300	Traes_5BL_17A712C94.1	WRKY transcription factor			0.367547	-0.806947	1.64245	-0.781711	-0.955149	-1.18409	-0.890146	-1.50493	-1.00548	-0.966213	-1.10453	-1.35453	-0.641882	0.48598	1.15052	0.343443	-0.560217	-0.486324	1.18983	1.31084	1.1349	1.30292	0.535155	1.48277	-0.0831417
TRITD5Bv1G146060	Os09g0481800 [Oryza sativa Japonica Group]	TraesCS5B01G257400	Traes_5BL_E36F4CB4C.2	NifU-like protein 3, chloroplastic			0.426337	-0.973518	-1.07868	-0.923618	-0.876859	-1.016	-0.963266	-0.481949	-1.016	-0.948149	-0.729365	-0.0771475	-0.736835	0.0957725	0.457838	0.3802	1.76712	1.34053	1.24312	-0.923618	-0.72197	-0.820163	0.174691	0.526757	1.29974
TRITD5Bv1G146140	partial [Oryza sativa Japonica Group]	TraesCS5B01G257700	Traes_5BL_F5F1C8386.1	Late embryogenesis abundant protein, group 6	*	LEA gene	-0.573342	1.067	2.26147	-0.533481	1.74105	0.132385	0.945005	2.05513	0.805336	1.4021	0.3431	1.12061	-0.642759	-0.496413	-0.619669	-0.776271	-0.850686	-0.850686	-0.865883	-0.496413	-0.431515	-0.530746	-0.544567	-0.134645	-0.881529
TRITD5Bv1G146170	Glutamate receptor	TraesCS5B01G257800	Traes_5BL_527D8BB78.1	Glutamate receptor	*	Glutamate Receptor Homolog3.4 is Involved in Regulation of Seed Germination Under Salt Stress in Arabidopsis. Cheng 2018	-0.188982	-0.188982	-0.188982	-0.188982	-0.188982	-0.188982	-0.188982	5.10252	-0.188982	-0.188982	-0.188982	-0.188982	-0.188982	-0.188982	-0.188982	-0.188982	-0.188982	-0.188982	-0.188982	-0.188982	-0.188982	-0.188982	-0.188982	-0.188982	-0.188982
TRITD5Bv1G146180	vacuolar sorting-associated 52 A [Vitis vinifera] -- [Hordeum vulgare vulgare] -- vacuolar sorting-associated 52 A isoform X1	TraesCS5B01G257900	Traes_5BL_1D794495E.1	Vacuolar protein sorting-associated protein 52			0.537664	-1.77312	0.721399	-0.7334	-1.12687	-1.93557	-1.40633	0.236476	-1.80794	-1.03777	-0.658809	0.400196	0.3952	1.03724	1.65692	0.615839	-0.016434	-0.35762	-0.692603	1.11304	0.634849	0.781277	1.39094	0.843055	0.0679717
TRITD5Bv1G146200	condensin-2 complex subunit H2	TraesCS5B01G258000	Traes_5BL_0712210C3.1	Condensin-2 complex subunit H2	*	Chromosome condensation	0.283472	0.283472	-0.7251	1.80418	2.2128	2.45061	1.37914	1.11567	0.936313	0.0893017	-0.7251	-0.7251	-0.7251	0.84548	-0.515549	-0.00913622	-0.7251	-0.7251	-0.7251	-0.7251	-0.515549	-0.7251	-0.208802	-0.7251	-0.7251
TRITD5Bv1G146230	UXT isoform X1 [Zea mays]	TraesCS5B01G258100	Traes_5BL_B5E4588E5.1	Protein UXT-like protein			0.533817	-1.24624	2.30344	-1.697	-0.64403	-2.14033	-0.654891	0.604186	-1.76081	-0.765877	-1.46985	0.785818	0.719909	0.241174	-0.316959	0.672835	0.295996	0.417424	-0.579731	0.666045	0.540934	0.906936	0.862919	0.461639	0.233254
TRITD5Bv1G146240	ASPARTIC PROTEASE IN GUARD CELL 2-like	TraesCS5B01G258200	Traes_5BL_9431CAEE4.1	Eukaryotic aspartyl protease family protein, putative			-0.37053	-0.37053	-0.37053	-0.37053	-0.37053	-0.37053	-0.09261	-0.37053	-0.37053	-0.37053	-0.37053	-0.37053	-0.37053	-0.37053	-0.182615	-0.152333	-0.37053	-0.37053	-0.37053	0.450682	3.5666	3.35021	0.374797	-0.122333	-0.152333
TRITD5Bv1G146740	heat shock 90 [Triticum aestivum] -- Heat shock cognate 80 [Morus notabilis]	TraesCS5B01G258900	Traes_5BL_0F3A986F9.2	Heat shock protein 90			0.889885	-0.821858	1.56609	-0.718057	-1.4537	-2.21428	-1.27112	-0.599878	-1.37258	-0.773034	-0.871565	-0.864097	-0.459705	1.31459	0.788361	0.992942	0.531516	0.786424	0.280364	1.10512	0.889382	0.882537	1.07162	0.802067	-0.658524
TRITD5Bv1G146800	sodium hydrogen exchanger 6-like -- sodium hydrogen exchanger 6 -- Sodium hydrogen exchanger 6 -- sodium hydrogen exchanger 6-like isoform X2	TraesCS5B01G259100	Traes_5BL_77D6FBFEA.2	Sodium/hydrogen exchanger			0.956548	-0.659864	-0.70432	-0.489708	-0.70432	-0.866608	-0.510341	-0.510341	-0.749599	-0.616202	-0.915025	-0.236214	1.18441	1.25587	1.67128	2.21687	-0.616202	-0.369438	-0.254807	-0.795733	-0.749599	-0.795733	-0.681991	-0.510341	-0.109876
TRITD5Bv1G146860	ribonuclease chloroplastic -- nuclear ribonuclease Z isoform X4 [Zea mays]	TraesCS5B01G259400	Traes_5BL_19748672B.1	Ribonuclease Z family protein			0.118544	-0.896987	-0.904296	-0.827208	-0.919108	-0.919108	-0.82054	-0.658057	-0.94183	-0.919108	-0.720496	-0.25049	-0.450784	0.12715	0.000283748	0.303987	1.54617	1.14914	0.659891	-0.720496	-0.691536	-0.756626	0.471449	0.103269	0.73044
TRITD5Bv1G146870	Wall-associated receptor kinase 3	TraesCS5B01G259500	Traes_5BL_CBA32F806.1	Protein kinase family protein			-0.493861	-0.517153	-0.493861	-0.470798	-0.517153	-0.517153	-0.493861	-0.517153	-0.517153	-0.517153	-0.517153	-0.517153	-0.517153	-0.470798	-0.470798	-0.493861	-0.517153	0.416331	0.948089	-0.402941	0.73871	0.84574	-0.517153	-0.517153	-0.517153
TRITD5Bv1G146880	BPI LBP family At1g04970	TraesCS5B01G259600	Traes_5BL_12DDAD398.1	Lipid-binding serum glycoprotein			0.658658	-1.18529	1.35337	-1.57979	-0.978157	-1.61051	-1.01105	-0.0124504	-1.23478	-0.537669	-1.18529	0.84767	1.87396	0.412688	0.103716	0.267593	-0.734832	-0.344874	0.283717	0.628053	0.495343	0.294385	-0.205787	0.299695	-0.430658
TRITD5Bv1G146940	glutathione S-transferase GSTF1	TraesCS5B01G259700	Traes_5BL_4215B5C4A.2	Glutathione S-transferase			0.802697	-0.258087	-0.437243	-0.437243	-0.37975	-0.437243	-0.437243	-0.408215	-0.437243	-0.408215	-0.437243	1.52356	0.0242312	-0.393913	-0.284264	-0.365722	4.13329	1.88639	-0.29753	0.0870642	-0.182249	-0.232369	-0.437243	-0.437243	-0.437243
TRITD5Bv1G146990	Os09g0482740 [Oryza sativa Japonica Group]	TraesCS5B01G259800	Traes_5BL_C62B7D306.1	bZIP transcription factor, putative (DUF1664)			0.49624	-1.73157	-0.0783391	-1.32504	-1.33209	-1.92418	-1.02386	-0.931332	-1.46625	-1.06053	-0.827028	0.585959	0.619156	-0.465756	0.472252	0.764769	0.467921	0.546585	0.298883	1.52622	1.15047	1.31018	0.697662	0.752668	0.790657
TRITD5Bv1G147000	probable disease resistance At1g58602 isoform X1 [Oryza brachyantha]	TraesCS5B01G259900	Traes_5BL_33D83A0CB.1	NBS-LRR disease resistance protein			-0.431961	-0.914517	0.85959	-0.405675	-0.707132	-0.853911	-0.485175	-0.153811	-0.794407	-0.485175	-0.884074	-0.431961	-0.32806	-0.594272	-0.431961	-0.202657	-0.853911	-0.594272	0.319348	0.23434	1.01587	1.21328	-0.252243	-0.353727	-0.379598
TRITD5Bv1G147040	Eukaryotic translation initiation factor 3 subunit E	TraesCS5B01G260000	Traes_5BL_2748468D7.1	Eukaryotic translation initiation factor 3 subunit E			0.978897	-1.45917	0.303483	-0.00926882	-1.32061	-1.93889	-0.937246	-0.885142	-1.70035	-1.4638	0.0813197	0.518102	0.320359	1.5696	0.827662	0.773198	0.884082	0.537985	-1.2156	0.934543	0.916106	0.913406	1.39654	0.526345	-0.299113
TRITD5Bv1G147150	[Hordeum vulgare vulgare]	TraesCS5B01G260100	Traes_5BL_E0FF3784C.2	Fasciclin-like arabinogalactan protein			0.741673	-0.705461	-1.29696	-0.130039	-0.803984	-0.717874	-0.769687	-0.897277	-0.913342	-0.803984	-0.0630278	0.260416	2.28095	-0.690228	0.828331	-0.306609	0.752792	0.535129	-0.730496	1.48937	1.26132	1.221	0.837853	0.880383	1.19401
TRITD5Bv1G147170	Os09g0483100 [Oryza sativa Japonica Group]	TraesCS5B01G260200	Traes_5BL_A9C03A6D1.4	Calcium-binding EF-hand family protein-like			1.51926	1.23447	1.38523	-0.685211	0.0983058	-0.289147	-0.297523	-1.08971	-0.00419353	0.170496	0.200498	-0.689479	-0.0396219	-0.22993	-0.932609	-1.05736	-0.672523	0.141241	1.25629	1.24091	1.25207	1.26466	-0.456179	1.80893	-1.32867
TRITD5Bv1G147230	Os09g0483100 [Oryza sativa Japonica Group]	TraesCS5B01G260400	Traes_5BL_A9C03A6D1.4	Calcium-binding EF-hand family protein-like			1.51926	1.23447	1.38523	-0.685211	0.0983058	-0.289147	-0.297523	-1.08971	-0.00419353	0.170496	0.200498	-0.689479	-0.0396219	-0.22993	-0.932609	-1.05736	-0.672523	0.141241	1.25629	1.24091	1.25207	1.26466	-0.456179	1.80893	-1.32867
TRITD5Bv1G147440	FBD-associated F-box At1g61330 -- F-box FBD LRR-repeat At1g13570 [Oryza sativa Japonica Group]	TraesCS5B01G260500	Traes_5BL_D575CD54E.1	F-box protein			-0.107937	-1.2714	-0.339497	-0.32333	-0.792395	-1.00964	-0.892648	0.24276	-1.40619	-0.525866	-0.512947	0.543606	0.625163	0.165592	0.37208	0.469372	-0.756295	-0.694932	-0.692065	-0.214327	-0.0778899	0.11505	-0.238187	0.0556187	0.0629357
TRITD5Bv1G147790	hypothetical protein F775_42649	TraesCS5B01G260600	Traes_5BL_049CB21F11.1	global transcription factor group B1			1.04863	-1.4108	-0.0358587	0.120227	-1.27286	-1.31588	-0.993674	-1.30717	-1.49766	-1.36932	0.676288	0.953858	1.21227	1.94808	1.05816	1.3497	0.210476	0.270334	-1.21479	0.387965	0.394358	0.331729	1.07389	0.68563	-0.386016
TRITD5Bv1G148130	Os09g0483500 [Oryza sativa Japonica Group]	TraesCS5B01G260800	Traes_5BL_34855A6CB.1	Calcium-binding EF-hand family protein-like			-0.382321	0.667538	-0.803207	1.48242	0.766949	1.33542	1.45636	-1.00359	0.996385	0.148602	2.1884	-0.0244898	-0.574829	-0.140552	-0.894553	0.0509161	-0.918183	-0.614122	-1.30413	-0.233151	1.45636	1.1325	0.0238836	-0.716547	-1.1068
TRITD5Bv1G148140	jmjC domain-containing 7	TraesCS5B01G260900	Traes_5BL_34855A6CB.1	JmjC domain-containing protein 7			-0.382321	0.667538	-0.803207	1.48242	0.766949	1.33542	1.45636	-1.00359	0.996385	0.148602	2.1884	-0.0244898	-0.574829	-0.140552	-0.894553	0.0509161	-0.918183	-0.614122	-1.30413	-0.233151	1.45636	1.1325	0.0238836	-0.716547	-1.1068
TRITD5Bv1G148180	E3 ubiquitin- ligase UPL5	TraesCS5B01G261000	Traes_5BL_BC4D8ED25.1	E3 ubiquitin-protein ligase-like protein			0.859946	-0.297528	-1.04076	1.735	-0.0122966	-0.44807	0.776611	0.883988	-1.22892	0.091522	0.148258	0.305937	0.548535	1.09148	0.959553	1.07812	-2.62359	-1.83323	-0.819968	0.825934	0.346902	0.638889	-1.16811	0.065929	-0.7761
TRITD5Bv1G148220	pirin At1g50590	TraesCS5B01G261100	Traes_5BL_68BDA8BC7.1	Pirin-like protein			-0.706843	-0.584195	-0.906147	-0.9614	-0.342371	-0.927955	-0.688564	-0.377191	-0.917003	-0.652792	-0.8327	0.396606	-0.519188	-1.00744	-0.688564	0.150119	-0.679524	0.0738965	0.0787998	1.31376	2.0566	2.146	-0.243407	1.94617	1.58021
TRITD5Bv1G148370	tonoplast dicarboxylate transporter-like	TraesCS5B01G261500	Traes_5BL_A71207B7A.1	Tonoplast dicarboxylate transporter			0.78622	-0.482	0.10801	-0.608354	-0.762904	-0.762904	-0.723169	-0.553254	-0.803418	-0.742941	-0.823977	1.81687	1.84545	-0.803418	-0.266062	1.13429	0.851522	-0.266062	-0.413122	0.958878	2.00383	2.2231	-0.535209	-0.627052	-0.664964
TRITD5Bv1G149110	Os09g0485800 [Oryza sativa Japonica Group]	TraesCS5B01G261900	Traes_5BL_43BC70A68.1	tRNA pseudouridine synthase A, related protein	*		-0.236993	-0.236993	5.00203	-0.236993	-0.236993	-0.236993	-0.236993	0.187694	-0.236993	-0.236993	-0.236993	-0.236993	-0.236993	-0.236993	-0.236993	0.735095	-0.236993	-0.236993	-0.236993	-0.236993	-0.236993	-0.236993	-0.236993	-0.236993	-0.236993
TRITD5Bv1G149160	L-type lectin-domain containing receptor kinase -like	TraesCS5B01G262200	Traes_5BL_7C3E4FB65.1	Kinase, putative			0.540384	-0.658697	-0.658697	-0.658697	-0.0561888	-0.658697	-0.658697	-0.658697	-0.658697	1.13114	-0.658697	-0.658697	-0.658697	-0.658697	-0.658697	1.13114	1.71618	-0.658697	2.29563	-0.658697	-0.658697	-0.658697	-0.658697	-0.658697	0.540384
TRITD5Bv1G148700	Zinc finger WIP2	TraesCS5B01G262400	Traes_5BL_6888AE9CB.1	Zinc finger protein			-0.322023	-0.766334	-0.522837	-0.881334	-0.682923	-0.852162	-0.682923	-0.823275	-0.823275	-0.297852	-0.910795	-0.910795	-0.910795	2.38128	2.3123	1.18561	0.829567	0.571938	0.660328	-0.794668	-0.738268	-0.601798	1.0052	1.56819	0.829567
TRITD5Bv1G151270	tonoplast dicarboxylate transporter-like	TraesCS5B01G262500	Traes_5BL_A71207B7A.1	Tonoplast dicarboxylate transporter			0.78622	-0.482	0.10801	-0.608354	-0.762904	-0.762904	-0.723169	-0.553254	-0.803418	-0.742941	-0.823977	1.81687	1.84545	-0.803418	-0.266062	1.13429	0.851522	-0.266062	-0.413122	0.958878	2.00383	2.2231	-0.535209	-0.627052	-0.664964
TRITD5Bv1G151170	Zinc finger A20 and AN1 domain-containing stress-associated 1	TraesCS5B01G262900	Traes_5BL_EC9A044BC.1	Zinc finger A20 and AN1 domain stress-associated protein			0.931358	0.0923338	0.2595	-1.81869	-1.11813	-1.5261	-1.3797	-1.45899	-0.914216	-1.42336	-1.20509	-0.283427	0.400913	0.656136	0.142939	0.476085	-0.0847057	1.00186	1.45996	0.829538	1.42475	1.36445	0.489224	1.29733	0.415633
TRITD5Bv1G151140	TPA: kinase superfamily [Zea mays]	TraesCS5B01G263000	Traes_5BL_AFA307DC5.1	Protein kinase			0.167323	-0.169371	0.935441	-0.837897	-0.825761	-0.837897	-0.384713	-0.825761	-0.801845	-0.837897	-0.575532	-0.837897	0.87108	-0.0359414	0.355335	1.60324	-0.169371	0.013595	-0.732789	1.83655	2.21402	2.36685	0.224791	0.493886	-0.837897
TRITD5Bv1G151130	Serine carboxypeptidase-like 18 -- Serine carboxypeptidase 9 -- serine carboxypeptidase-like 18	TraesCS5B01G263100	Traes_5BL_D49191D4B.1	Serine carboxypeptidase family protein, expressed			0.686045	-0.907413	-1.3389	-1.2657	-1.31817	-1.32501	-1.28492	-1.21102	-1.3389	-1.29803	-1.10793	0.0827059	1.0624	0.617512	0.718141	0.946576	0.781996	0.87808	-0.0174508	1.37692	0.69498	0.764737	0.721866	1.59607	0.339772
TRITD5Bv1G150980	Os09g0487200 [Oryza sativa Japonica Group]	TraesCS5B01G263200	Traes_5BL_4A0886B4B.1	Nucleolar-like protein			-0.164488	-0.239931	-1.27456	0.659547	-0.109902	0.0686319	-0.0382823	-0.577498	-0.577498	-0.186179	1.03689	0.507416	0.357637	1.43611	2.29683	-0.0344287	1.21689	0.846194	-1.28569	-0.890869	-1.1096	-1.19953	1.63475	1.19145	-0.143192
TRITD5Bv1G150830	Os09g0487500 [Oryza sativa Japonica Group]	TraesCS5B01G263600	Traes_5BL_EA2116704.1	ESSS subunit of NADH:ubiquinone oxidoreductase (Complex I) protein			0.808709	-1.50408	-0.56002	-0.324179	-0.744389	-2.07574	-0.948253	-0.0378674	-2.43608	-1.6289	0.0290313	0.727177	0.679304	0.569073	0.88478	0.931983	0.452093	0.0530188	-0.14487	1.00939	1.33356	0.947055	1.04706	1.09789	0.190385
TRITD5Bv1G150700	OTU domain-containing At3g57810 [Oryza sativa Japonica Group]	TraesCS5B01G264100	Traes_5BL_B63FF255C.2	OTU domain-containing protein			0.358883	-1.40305	1.55337	-0.893117	-0.744667	-1.48893	-0.995954	-0.159885	-1.41508	-0.17215	-1.02502	-0.795709	0.584485	0.264201	0.330985	0.620879	1.51923	0.616871	0.058889	-1.16709	-0.770011	-0.591759	-0.279832	0.413446	1.08878
TRITD5Bv1G150640	transcription factor bHLH130-like [Brachypodium distachyon] -- TPA: HLH DNA-binding domain superfamily	TraesCS5B01G264300	Traes_5BL_D61056EE4.1	Basic helix-loop-helix transcription factor			0.339265	-0.0799932	2.5818	-1.34409	-0.921636	-1.35566	-0.785161	-1.09237	-1.0546	-1.13122	-1.19166	-0.334258	0.0664338	-0.373185	0.242357	0.17243	0.931122	0.723699	-0.0352656	0.73623	1.80139	1.17756	-0.0574455	-0.904851	-0.430804
TRITD5Bv1G150540	glucosamine 6-phosphate N-acetyltransferase 2	TraesCS5B01G264500	Traes_5BL_9E7FFA105.2	Glucosamine 6-phosphate N-acetyltransferase			0.252423	-1.16765	-0.82401	-0.459842	-0.289777	-1.14596	-0.768337	-0.173512	-1.21166	-1.18955	-1.30227	1.70154	0.0168545	0.367386	0.00376507	0.0684832	-0.117502	-0.626121	0.168403	-0.289777	1.18916	0.131438	-0.0359543	-0.131378	-0.365531
TRITD5Bv1G150470	hypothetical protein F775_52276	TraesCS5B01G264700	Traes_5BL_F2367CE40.1	Cobyric acid synthase			2.59735	-0.363358	0.726323	-0.94314	-0.674158	-1.10186	-0.857044	-0.616232	-0.415298	-0.486389	-1.10186	-0.987402	-0.559703	1.57484	0.800465	-0.230224	-0.559703	0.115156	1.62672	-0.0889596	1.07561	1.02878	0.0153177	1.79638	-0.635382
TRITD5Bv1G150460	IRK-interacting [Brachypodium distachyon]	TraesCS5B01G264800	Traes_5BL_F2367CE40.1	IRK-interacting protein			2.59735	-0.363358	0.726323	-0.94314	-0.674158	-1.10186	-0.857044	-0.616232	-0.415298	-0.486389	-1.10186	-0.987402	-0.559703	1.57484	0.800465	-0.230224	-0.559703	0.115156	1.62672	-0.0889596	1.07561	1.02878	0.0153177	1.79638	-0.635382
TRITD5Bv1G150340	SDA1 homolog -- SDA1 partial	TraesCS5B01G265000	Traes_5BL_8A636E129.1	Protein SDA1-like protein			0.422092	-1.28199	0.209899	-0.640855	-1.28199	-1.59916	-0.930699	-0.845409	-1.32661	-1.08554	-1.20969	-1.05892	0.0683222	1.31856	0.355968	0.638315	0.517511	1.00846	-0.587417	1.38529	0.774624	1.21873	2.14155	0.454385	-0.0835504
TRITD5Bv1G150260	QUIRKY [Oryza sativa Japonica Group] -- FT-interacting 1-like [Phoenix dactylifera] -- Calcium-dependent lipid-binding ( domain) plant phosphoribosyltransferase family [Arabidopsis thaliana]	TraesCS5B01G265100	Traes_5BL_375725FCB.1	C2 calcium/lipid-binding and GRAM domain protein			0.514533	0.313121	-0.263205	1.00399	0.346746	0.173444	0.567417	1.16292	-0.169294	0.44369	0.53207	0.415659	-0.497308	1.41597	1.1952	0.283293	-0.0865576	-0.0992061	-1.90477	0.371569	-0.0071551	0.0498468	1.24115	0.409068	-1.6343
TRITD5Bv1G150250	lysine-specific demethylase JMJD5 isoform X1 -- lysine-specific demethylase JMJD5	TraesCS5B01G265200	Traes_5BL_3A89661FE.1	2-oxoglutarate (2OG) and Fe(II)-dependent oxygenase superfamily protein			-0.220887	-0.990157	1.39739	-0.0284672	0.262958	-0.583629	0.501333	0.638292	-1.13348	-1.32806	-1.32806	1.03375	1.49187	0.205981	-0.072138	-0.105515	-0.872505	-0.840099	-0.888903	-1.2091	0.157255	0.0972052	-0.0611324	-0.0284672	1.58708
TRITD5Bv1G150070	ETHYLENE INSENSITIVE 3-like 3	TraesCS5B01G265400	Traes_5BL_B6051DD37.2	ETHYLENE INSENSITIVE 3-like 3 protein			-0.496524	-1.01249	-0.479406	0.274447	-1.08838	-1.20117	-0.330644	-0.108966	-1.4061	-0.236398	-0.684117	-1.4061	-0.610898	0.442334	0.198703	-0.116276	-0.412139	1.8157	-0.251848	1.01119	1.96377	2.3126	0.694766	1.62281	-0.721589
TRITD5Bv1G150020	beta-glucosidase isozyme 2 precursor [Oryza sativa Japonica Group] -- Beta-glucosidase 30	TraesCS5B01G265500	Traes_5BL_8E0EA70D9.1	Beta-glucosidase, putative			1.28526	-0.697513	-0.703032	-0.737249	-0.719899	-0.749099	-0.737249	-0.538957	-0.749099	-0.719899	-0.755113	0.0173211	1.76117	0.0206786	0.640639	-0.0911814	3.1103	0.013945	-0.725627	1.46169	0.87294	0.93906	0.675615	0.145744	-0.755113
TRITD5Bv1G149940	Squamosa promoter-binding 17	TraesCS5B01G265600	Traes_5BL_96D5EA4EE.1	Squamosa promoter binding protein			-0.896007	-0.538755	0.897967	-0.917598	-0.750346	-0.939395	-0.730278	-0.448713	-0.939395	-0.896007	-0.710384	-0.311663	-0.811635	1.28374	-0.379157	-0.690663	-0.0750028	0.798048	-0.295097	0.445225	1.76544	1.54099	2.63265	1.76544	0.219767
TRITD5Bv1G149770	hypothetical protein TRIUR3_29458	TraesCS5B01G265700	Traes_5BL_789D7CA6E.2	rho GTPase-activating gacO-like protein			-0.628753	-0.257705	-1.04094	0.495743	-0.309972	-0.0589262	0.310474	-1.08856	-0.58907	-0.710061	0.43114	-0.345433	0.183687	3.20801	2.27911	0.310474	-0.948335	-0.436352	-0.189674	-0.569462	-0.772825	-0.139839	1.55156	0.691921	-0.837206
TRITD5Bv1G149720	polygalacturonase inhibitor 1-like	TraesCS5B01G265900	Traes_5BL_D9C61AD7F.1	Leucine-rich repeat receptor-like protein kinase family protein			0.973653	-0.674719	0.25173	-0.235448	-0.560147	-0.597962	-0.522696	-0.522696	-0.674719	-0.636151	-0.674719	-0.674719	2.05054	3.72317	-0.13299	-0.412468	-0.522696	-0.270211	-0.235448	0.684455	1.42737	0.342226	-0.200994	0.0960429	-0.166843
TRITD5Bv1G149660	Os04g0659400 [Oryza sativa Japonica Group]	TraesCS5B01G266000	Traes_5BL_9F0D0507F.1	Emsy N terminus domain-containing family protein			1.23803	-1.97967	-0.268045	-1.00877	-1.16198	-1.74733	-1.08939	-0.463037	-1.55787	-1.2802	-0.826536	0.123073	0.292966	1.79247	1.39991	1.03356	0.0237975	0.570639	0.400505	0.299055	0.80206	0.730579	0.968086	0.469865	-0.121697
TRITD5Bv1G149590	peroxisomal (S)-2-hydroxy-acid oxidase GLO4 isoform X1 [Oryza sativa Japonica Group]	TraesCS5B01G266100	Traes_5BL_5E762784A.2	Peroxisomal (S)-2-hydroxy-acid oxidase			-0.442289	-0.503818	-0.535041	-0.352199	-0.411971	-0.381943	-0.442289	-0.503818	-0.442289	-0.411971	-0.535041	-0.535041	-0.535041	-0.151535	-0.381943	-0.535041	1.65563	0.860337	-0.322735	-0.381943	-0.472903	-0.503818	2.80591	2.22514	2.4753
TRITD5Bv1G149570	TPA: DNA-binding bromodomain-containing family	TraesCS5B01G266200	Traes_5BL_1CD427BFB.2	DNA-binding bromodomain-containing protein			-0.139843	-0.961303	0.308436	-1.46155	-1.04876	-1.43915	-0.78203	-0.795496	-1.38477	-1.25319	-0.930905	0.25225	1.40864	0.650037	0.476517	0.453426	-0.618597	-0.366993	0.158272	-0.255142	0.689484	0.384318	0.141926	0.538586	0.440419
TRITD5Bv1G149550	[Hordeum vulgare vulgare]	TraesCS5B01G266300	Traes_5BL_A347CDF57.1	CCAAT/enhancer-binding protein delta			0.463127	-1.28007	0.860154	-0.621402	-0.980602	-1.50656	-0.693601	-0.232536	-1.52516	-1.37228	-0.995981	-0.844825	-0.0550265	0.731326	0.527411	0.785381	0.669165	0.304809	0.802795	-0.646154	0.174393	-0.0812799	-0.216884	-0.309323	0.332427
TRITD5Bv1G149520	Os09g0491692 [Oryza sativa Japonica Group]	TraesCS5B01G266500	Traes_5BL_8FA33903E.1	Exodeoxyribonuclease 7 large subunit			0.361828	-1.21676	-0.874502	-0.987095	-1.18527	-1.51088	-1.1293	-0.770258	-1.57788	-1.18009	-0.389951	0.250387	0.21247	1.94471	0.893638	0.401023	-0.184534	0.169545	-0.0766542	0.81949	1.36423	1.26051	1.19611	0.361828	-0.475044
TRITD5Bv1G149500	AT-hook 1 [Zea mays]	TraesCS5B01G266600	Traes_5BL_8FA33903E.1	AT hook motif DNA-binding family protein			0.361828	-1.21676	-0.874502	-0.987095	-1.18527	-1.51088	-1.1293	-0.770258	-1.57788	-1.18009	-0.389951	0.250387	0.21247	1.94471	0.893638	0.401023	-0.184534	0.169545	-0.0766542	0.81949	1.36423	1.26051	1.19611	0.361828	-0.475044
TRITD5Bv1G149490	DNA-directed RNA polymerases IV and V subunit 11 [Brachypodium distachyon]	TraesCS5B01G266700	Traes_5BL_52659996D.2	DNA-directed RNA polymerase			1.08929	-1.27478	1.29573	-1.49937	-1.23591	-2.42364	-0.868669	0.070748	-1.64296	-0.746996	-1.30251	0.565515	0.550452	1.5095	0.627487	1.08225	0.311765	0.0977014	0.0774554	0.764347	0.248163	0.749195	0.942146	0.560879	0.325514
TRITD5Bv1G151310	Os11g0594800 [Oryza sativa Japonica Group]	TraesCS5B01G266900	Traes_5BL_8DB42FDF6.1	DUF538 family protein (Protein of unknown function, DUF538)	*		-0.188982	-0.188982	5.10252	-0.188982	-0.188982	-0.188982	-0.188982	-0.188982	-0.188982	-0.188982	-0.188982	-0.188982	-0.188982	-0.188982	-0.188982	-0.188982	-0.188982	-0.188982	-0.188982	-0.188982	-0.188982	-0.188982	-0.188982	-0.188982	-0.188982
TRITD5Bv1G152160	Os11g0594700 [Oryza sativa Japonica Group]	TraesCS5B01G267500	Traes_5BL_034308EEC.1	plant/protein (Protein of unknown function, DUF538)	*		-0.356792	-0.321354	3.81723	-0.264523	1.07096	-0.356792	-0.356792	-0.199702	0.54408	2.84593	-0.356792	-0.356792	-0.356792	-0.356792	-0.356792	-0.356792	-0.356792	-0.356792	-0.356792	-0.356792	-0.356792	-0.356792	-0.356792	-0.356792	-0.356792

## Sheet: QW.gb-6A
ID Triticum durum	Annotation Triticum durum	ID Triticum aestivum RefSeq 1.0	ID Triticum aestivum IWGSC2.26	Annotation Triticum aestivum			grain_z71	grain_z75	grain_z85	10DPA_Whole_Endosperm	20DPA_Whole_Endosperm	20DPA_Starchy_Endosperm	20DPA_Transfer_Cells	20DPA_Aleurone_Layer	30DPA_Starchy_Endosperm	30DPA_Aleurone_plus_Endosperm	endosperm 12DPA	inner_pericarp	outer_pericarp	spike_z32	spike_z39	spike_z65	leaf_z10	leaf_z23	leaf_z71	root_z10	root_z13	root_z39	stem_z30	stem_z32	stem_z65
TRITD6Av1G198330	Histone superfamily [Arabidopsis thaliana]	TraesCS6A01G038500	Traes_6AS_32EA70AD5.1	Histone H3			0.631503	-0.552304	-0.472132	-0.433173	-0.196281	-0.593577	-0.338848	-0.302282	-0.472132	-0.302282	-0.593577	-0.593577	-0.593577	0.922799	1.90742	4.18879	-0.145237	-0.338848	-0.284237	0.512372	0.166421	0.180845	0.180845	-0.284237	-0.413964
TRITD6Av1G194550	F-box FBD LRR-repeat At4g00160 isoform X1 [Oryza sativa Japonica Group]	TraesCS6A01G319400	Traes_6AL_B16BE80B8.1	F-box family protein			1.32324	0.13255	1.55782	1.1528	0.908692	0.815534	1.09052	1.11247	0.924191	1.07664	2.17373	2.14917	2.18855	2.05554	2.07589	2.32437	0.433254	0.889882	0.424706	1.03134	0.990567	1.33975	1.52496	1.98363	1.76449
TRITD6Av1G194720	Chlorophyll a-b binding chloroplastic	TraesCS6A01G319700	Traes_6AL_BD755DF57.1	Chlorophyll a-b binding protein, chloroplastic			-0.066386	-0.731366	-0.825879	-0.83584	-0.856348	-0.851145	-0.851145	-0.856348	-0.845994	-0.845994	-0.856348	0.0564931	-0.695563	-0.429991	-0.158271	0.213047	1.46673	1.4189	1.38586	-0.80651	-0.765388	-0.778739	-0.107184	0.316994	1.27599
TRITD6Av1G194730	galactoside 2-alpha-L-fucosyltransferase-like	TraesCS6A01G319800	Traes_6AL_D0DAF923E.1	Galactoside 2-alpha-L-fucosyltransferase			-1.37216	-2.24207	-2.4586	-2.40886	-2.36008	-2.38435	-2.38435	-1.83791	-2.4586	-2.28862	-2.48384	-0.0309987	-1.0355	-0.842403	-1.85765	-1.66684	-2.36008	-2.04259	-1.66684	-1.79889	-1.93819	-1.93819	-1.68529	0.590356	-1.68529
TRITD6Av1G194840	galactoside 2-alpha-L-fucosyltransferase-like isoform X3 [Brachypodium distachyon]	TraesCS6A01G320100	Traes_6AL_D5C07AF06.2	Galactoside 2-alpha-L-fucosyltransferase			0.208051	-0.438474	-0.176141	-0.710296	-0.543681	-0.670815	-0.65164	-0.282202	-0.569605	-0.423221	-0.710296	-0.560889	0.239884	-0.0277556	0.183497	-0.101963	0.593037	1.60961	1.73773	0.375282	1.07304	0.99659	0.179346	0.734328	0.154073
TRITD6Av1G194940	Galactoside 2-alpha-L-fucosyltransferase	TraesCS6A01G320500	Traes_6AL_2BCFD87FE.1	Galactoside 2-alpha-L-fucosyltransferase			0.0396649	-0.409554	-0.557019	-1.03848	-1.06978	-1.09116	-0.876453	-1.09116	-1.04881	-1.09116	-1.09116	-0.0511887	1.68244	-0.930904	-0.930904	-0.136927	-0.0594626	0.372779	0.378331	1.42168	1.75523	1.75677	-0.0804289	1.01759	-0.493111
TRITD6Av1G195120	EF hand family [Zea mays]	TraesCS6A01G321100	Traes_6AL_A4DC4549C.1	Calcium binding family protein			-0.607773	-1.00469	-1.00469	-0.976382	-0.93494	-1.00469	-0.962434	-1.00469	-1.00469	-0.962434	-1.00469	-1.00469	0.327988	-0.66298	-1.00469	0.258797	-0.463657	-0.323839	0.167316	-0.817367	-0.196485	-0.596983	-0.817367	0.0423462	-0.792503
TRITD6Av1G195160	CHROMATIN REMODELING 25	TraesCS6A01G321200	Traes_6AL_2AEB1031F.1	DNA repair/recombination protein			0.253431	-0.966359	-0.93801	-0.465995	-1.11194	-1.0823	-1.02381	-0.369812	-0.93801	-0.854419	-1.39167	-0.719713	-1.39167	2.42417	0.516252	1.01662	-0.441681	0.0308806	0.0517549	0.406209	0.0517549	0.272926	1.34001	1.24056	0.825623
TRITD6Av1G195170	Os02g0762600 [Oryza sativa Japonica Group]	TraesCS6A01G321300	Traes_6AL_7811FFF66.2	DNA damage-binding protein 1			0.818124	-0.270565	-0.754299	-0.779009	-0.816989	-0.779009	-0.816989	-0.816989	-0.816989	-0.816989	-0.165782	0.0211804	2.33561	0.501367	1.20119	0.905092	-0.205078	0.313239	-0.127651	0.573017	2.71461	2.08646	0.0800408	0.533207	-0.189215
TRITD6Av1G195350	Serine threonine- kinase CTR1	TraesCS6A01G321900	Traes_6AL_68D218D7D.1	Protein kinase family protein, putative, expressed			-0.18598	-1.24763	3.66886	-1.28304	-1.19566	-1.43139	-1.01598	-1.01598	-1.23015	-0.712492	-1.01598	-0.291497	0.0737037	0.580124	0.127068	0.270907	-0.259248	-0.357612	-0.851239	0.187565	0.0555916	-0.10543	0.0464731	0.0916519	0.204516
TRITD6Av1G195400	Os02g0775300 [Oryza sativa Japonica Group]	TraesCS6A01G322000	Traes_6AL_5621E20EA.1	Oxidoreductase/transition metal ion-binding protein			-0.46349	-0.232154	-0.86402	-0.987405	-0.504124	-0.774726	-0.750178	-0.588919	-0.702274	-0.63322	-0.366554	0.288903	0.143704	-0.726031	-0.59987	0.182983	-0.385438	0.835141	0.501278	-0.357202	0.673025	0.0335294	-0.473544	0.32454	0.723112
TRITD6Av1G195410	F-box LRR-repeat 14-like [Brachypodium distachyon]	TraesCS6A01G322100	Traes_6AL_682EFA55F.1	F-box/LRR-repeat protein	*		-1.38941	-2.86645	-2.35924	-1.4429	-2.11873	-2.05986	1.13557	-0.16933	-2.11873	-1.60587	0.00764645	-1.28363	-2.23796	-1.17941	-2.17809	-0.680305	-3.34239	-2.99918	-2.99918	-2.54519	-2.48266	-2.05986	-1.66104	-2.48266	-1.66104
TRITD6Av1G195430	hypothetical protein F775_15435	TraesCS6A01G322200	Traes_6AL_7251A188A.1	ROP uanine nucleotide exchange factor 10			2.43884	-0.188216	2.45163	0.921823	1.21176	0.796194	1.43382	1.55345	0.849223	1.37914	1.46213	1.92098	3.02856	1.83894	2.07931	2.72534	-0.373403	0.153306	0.782694	-0.172961	0.452054	0.782694	0.967316	1.18292	1.4992
TRITD6Av1G195670	replication factor C subunit 3	TraesCS6A01G322400	Traes_6AL_56A5F98E3.1	Replication factor C subunit			1.00602	-1.50389	0.911097	-0.182321	-0.937721	-1.43586	-0.715989	0.004843	-1.39991	-0.992354	-0.339671	0.0838018	0.131296	2.51575	0.510224	1.11005	0.163747	0.344018	-0.87619	1.17344	0.782226	0.857741	1.89024	0.480192	-0.30881
TRITD6Av1G195800	thioredoxin-like 3- chloroplastic -- Thioredoxin-like 3- chloroplastic	TraesCS6A01G323100	Traes_6AL_768707567.2	Thioredoxin			-0.529051	-0.904422	-1.09956	-1.58275	0.348804	-0.656688	-0.703298	-1.2672	1.65035	0.259502	-0.765779	-0.137412	-0.43307	-1.33846	-1.42887	-0.406985	0.237015	-0.0288846	0.258331	-0.395358	0.215216	0.149315	-1.41543	-0.445165	0.766688
TRITD6Av1G195920	Outer membrane lipo blc	TraesCS6A01G323400	Traes_6AL_67A2F34E7.2	Temperature-induced lipocalin			0.846651	0.808082	4.44829	-0.134835	1.91591	0.13376	0.92677	2.54389	0.817303	1.51508	0.580623	0.47999	-0.0120451	0.594821	0.70728	0.772748	0.747316	-0.48736	-0.459366	0.490098	0.204886	-0.290766	0.563894	0.608892	0.573476
TRITD6Av1G196050	Universal stress A	TraesCS6A01G323800	Traes_6AL_88A0C8DB9.2	Universal stress protein family protein			0.000198229	0.890918	-1.5076	1.10796	0.777832	0.870979	1.04386	-0.201892	0.963934	0.360564	1.42867	0.983063	-0.222835	-1.41125	-1.49496	-0.546095	-0.612985	-0.759206	-1.20589	-0.875898	-0.330421	-0.509111	0.449222	0.0689034	-1.12305
TRITD6Av1G196200	cytochrome P450 superfamily [Zea mays]	TraesCS6A01G323900	Traes_6AL_C9D0A5ABC.1	Cytochrome P450 family protein, expressed			-1.34407	-1.66033	-1.78861	-1.82954	-1.80212	-1.80212	-1.81576	-1.74886	-1.80212	-1.82954	-1.82954	-1.82954	-0.640756	-1.73586	-1.71023	1.21089	-1.74886	-1.50957	0.345025	-1.78861	-1.82954	-1.81576	-1.77524	-0.948223	0.265045
TRITD6Av1G196340	phospholipid-transporting ATPase 9 isoform X1 [Beta vulgaris vulgaris]	TraesCS6A01G324100	Traes_6AL_0162574F8.2	Phospholipid-transporting ATPase			1.33525	-0.655042	0.208414	0.389231	0.739079	-0.336959	0.12615	1.03237	-0.1787	0.804033	0.296456	1.59462	2.91556	1.19475	2.23381	1.81386	0.136652	0.375633	0.560899	0.825147	1.08423	1.39889	0.953121	1.31174	1.29854
TRITD6Av1G196360	peroxidase 3-like	TraesCS6A01G324200	Traes_6AL_38E8DCF06.1	Peroxidase			1.56342	-0.510076	-1.0554	-0.968118	-1.03264	-1.03264	-0.981996	-1.01783	-1.0554	-1.0554	-0.790772	1.10374	1.15388	-0.487642	1.63549	0.901523	1.13663	0.759277	-0.981996	-0.961272	-1.01052	-1.0252	0.662974	1.07955	-0.947759
TRITD6Av1G196470	NRDE2 homolog -- NRDE2 homolog isoform X1	TraesCS6A01G324400	Traes_6AL_FA5BEA383.1	UPF0614 C14orf102-like protein			-1.35067	-1.6675	-1.37591	-0.971577	-1.83844	-1.8975	-1.30077	-1.25163	-1.69537	-1.32562	-1.8975	-1.72348	-1.80931	-0.552994	-0.840189	-0.818804	-1.40136	-1.55839	-1.75184	-1.37591	-1.58532	-1.25163	-1.01659	-1.61248	-1.58532
TRITD6Av1G196600	N-acetyltransferase [Zea mays]	TraesCS6A01G325000	Traes_6AL_C69C4B612.1	N-acetyltransferase			0.551046	-1.77137	-1.26284	-0.348254	-0.456012	-1.02229	-0.137776	0.825971	-1.20189	-1.02229	-1.90473	-0.242193	-0.348254	1.86414	0.735571	1.74768	0.215437	0.0663227	-1.32435	-0.733201	-0.401917	-0.0861686	0.780923	0.959337	0.166098
TRITD6Av1G196630	transcription elongation factor SPT5 homolog 1	TraesCS6A01G325100	Traes_6AL_F1B828A1F.1	Transcription elongation factor SPT5	*		1.58035	-0.600151	-0.600151	-0.469351	-0.178624	-0.49502	0.527588	0.0422428	0.580485	-0.418719	-0.248485	0.455444	1.13262	2.79083	2.13959	1.9121	-0.654258	-0.681714	-0.654258	-0.600151	-0.627072	-0.681714	-0.49502	-0.627072	-0.654258
TRITD6Av1G196640	Os02g0771800 [Oryza sativa Japonica Group]	TraesCS6A01G325200	Traes_6AL_BC4C52162.2	G1/S-specific cyclin-E			2.6639	0.198827	1.16692	-0.0253065	-0.272181	-0.577555	-0.178912	0.367874	-0.1733	0.134244	-0.453572	0.338051	1.56268	2.69476	2.16753	0.997313	0.59694	2.14441	1.60443	2.65324	1.52707	1.50737	1.39412	2.04955	0.714884
TRITD6Av1G196760	beta-1,3-galactosyltransferase 18	TraesCS6A01G325800	Traes_6AL_111B6F71F.1	Beta-1,3-galactosyltransferase-like protein			-2.92609	-3.60895	-2.19876	-3.85346	-2.62425	-4.03783	-2.65076	-0.599732	-3.22199	-1.96828	-4.2312	-3.13088	-0.712286	-1.64589	-1.50397	-0.982226	-2.46881	-1.83616	-2.95471	-2.46881	-1.42509	-2.03603	-1.36695	-1.87971	-2.36847
TRITD6Av1G196840	Os02g0771200 [Oryza sativa Japonica Group]	TraesCS6A01G326000	Traes_6AL_3F519086B.2	DNA-binding storekeeper protein-related transcriptional regulator			1.02423	-0.272704	2.53838	1.98005	1.5132	1.08379	2.549	1.69062	1.22648	1.34798	2.48998	3.3093	3.39813	1.66771	0.769895	1.74322	0.335574	1.04425	-0.719183	0.825168	1.7801	1.40862	2.3036	1.32151	0.80872
TRITD6Av1G196880	E3 ubiquitin- ligase COP1	TraesCS6A01G326100	Traes_6AL_2883E87C3.2	E3 ubiquitin-protein ligase COP1			-0.417779	-1.74733	0.408801	-1.15411	-1.1404	-1.71927	-0.634497	-0.422437	-1.61105	-0.945968	-0.915427	-0.417779	-0.552778	-0.265876	-0.278797	-0.331388	0.2262	0.963607	0.542006	-1.07994	-1.09988	-0.921496	-0.51321	-1.14724	-0.00568967
TRITD6Av1G196930	nitrate reductase [NADH]-like -- nitrate reductase [NAD(P)H] [Oryza sativa Japonica Group] -- Nitrate reductase [NAD(P)H]	TraesCS6A01G326200	Traes_6AL_9E96652AC.1	Nitrate reductase			-0.622917	-0.460199	0.531926	-1.29208	-1.07024	-1.29208	-1.14755	-1.21777	-1.12498	-0.835952	-0.86299	-1.29208	-1.29208	-0.967344	-1.02808	-0.775007	0.369462	-1.00751	-1.00751	0.916215	2.07702	2.51541	-0.0933332	-1.081	-1.02808
TRITD6Av1G197100	[Hordeum vulgare vulgare]	TraesCS6A01G326400	Traes_6AL_E9BC44EDD1.2	zinc finger/BTB domain protein, putative (DUF1644)			3.07281	0.167162	2.03514	2.67346	1.37342	1.13187	2.29902	0.952834	1.29465	0.846486	3.58162	3.68297	2.88113	2.41246	2.65148	3.10705	2.59036	0.908895	1.916	2.61827	2.62938	2.88113	1.19784	1.78591	1.92943
TRITD6Av1G197170	WRKY transcription factor 9	TraesCS6A01G326500	Traes_6AL_0C0899C15.1	WRKY transcription factor, putative			-2.99379	-2.99379	-2.99379	-2.99379	-2.96252	-2.99379	-2.99379	-2.99379	-2.99379	-2.99379	-2.99379	-2.99379	-2.99379	-2.99379	-2.99379	-2.99379	-2.99379	-2.99379	-2.9009	-1.32625	0.115922	0.341294	-2.93156	-2.96252	-2.99379
TRITD6Av1G197280	HYS1 [Oryza sativa Japonica Group]	TraesCS6A01G326900	Traes_6AL_E7EC461BD.2	Protein CPR-5			1.91706	0.890497	2.74044	1.17421	0.816544	0.685621	1.19387	2.11784	0.277244	0.956683	1.54259	2.26597	1.43954	2.98642	2.02816	1.60061	0.433143	3.15536	3.25612	3.12841	2.79182	2.74291	2.37903	4.21815	0.962112
TRITD6Av1G197400	Mitogen-activated kinase kinase kinase 1	TraesCS6A01G327500	Traes_6AL_4DACB752F.1	Protein kinase			-0.963324	-2.14112	0.483573	-2.24558	-1.43281	-2.42217	-1.70175	-1.16182	-1.71333	-0.9091	-2.37238	-2.40543	-1.45299	-0.316033	-0.886322	-1.45299	-1.4228	-0.0840134	0.964545	0.523781	0.63617	0.649766	-1.00302	-0.0495589	-1.22381
TRITD6Av1G197530	drought-induced 1 [Zea mays]	TraesCS6A01G327700	Traes_6AL_071205431.1	Chaperone protein dnaJ-like protein			0.681701	-0.22193	0.259544	-0.803866	-0.202897	-0.383799	-0.383799	-0.788645	-0.468215	-0.287235	-0.234927	0.587294	1.52167	-0.414575	0.0464321	0.746545	0.850106	0.97382	1.42272	-0.586757	-0.291984	-0.284874	-0.411718	0.373317	1.10421
TRITD6Av1G197600	drought-induced 1 [Zea mays]	TraesCS6A01G327800	Traes_6AL_6957D1377.2	Chaperone protein dnaJ-like protein			0.00495291	-0.77858	-1.15841	-1.41318	-0.989955	-1.06747	-0.800915	-1.26688	-1.16861	-1.14334	-0.363801	0.277155	1.01834	-0.407983	-0.234708	0.461277	0.611259	0.972256	1.07027	-0.830585	-0.659021	-0.656318	-0.432047	0.390625	0.493746
TRITD6Av1G198400	auxin-induced 6B-like	TraesCS6A01G328700	Traes_6AL_9354B9BF5.1	Auxin-responsive family protein
TRITD6Av1G198460	erwinia induced 1 precursor [Zea mays]	TraesCS6A01G328800	Traes_6AL_722BBACA3.1	LysM domain-containing GPI-anchored protein 1			-0.0559908	-0.0877152	-0.10378	-0.34434	-0.400134	-0.362755	-0.326102	-0.400134	-0.400134	-0.400134	0.414881	-0.400134	0.152298	3.20144	1.19649	0.645357	1.00032	0.57912	-0.362755	1.90981	1.19649	1.4107	2.34429	1.90981	-0.237468
TRITD6Av1G198500	auxin-induced 6B-like	TraesCS6A01G328900	Traes_6AL_9354B9BF5.1	Auxin-responsive family protein
TRITD6Av1G198530	Os02g0769100 [Oryza sativa Japonica Group]	TraesCS6A01G329100	Traes_6AL_1DC152BCD.1	Auxin-responsive family protein			-0.139759	-0.313046	-0.480096	-0.480096	-0.472369	-0.480096	-0.464718	-0.480096	-0.480096	-0.464718	-0.480096	-0.0455137	-0.0193346	0.196526	0.240734	1.01536	0.0886408	1.10101	2.22525	0.299817	1.46879	1.27794	0.425598	1.70627	1.65832
TRITD6Av1G198630	Soluble inorganic pyrophosphatase chloroplastic	TraesCS6A01G329500	Traes_6AL_5537AC81D.1	Inorganic pyrophosphatase			2.17066	0.125515	0.869859	0.591498	0.257649	-0.0522469	0.486908	1.02415	-0.76033	-0.185694	1.28612	1.88751	1.55318	1.32277	1.29431	1.89881	3.33906	2.40848	2.06296	2.26215	1.87911	1.85301	1.78167	2.00907	3.00406
TRITD6Av1G198640	Auxin-induced 5NG4	TraesCS6A01G329600	Traes_6AL_ECDA17A45.1	WAT1-related protein			-5.05415	-5.13766	-5.08171	-5.13766	-5.10955	-5.13766	-5.10955	-5.13766	-5.13766	-5.10955	-5.13766	-5.13766	-5.13766	-5.13766	-5.13766	-5.10955	-5.13766	-5.10955	-5.13766	-4.44025	-0.939124	-1.7476	-5.13766	-5.13766	-5.13766
TRITD6Av1G198650	Auxin-induced 5NG4	TraesCS6A01G329700	Traes_6AL_9B322D937.1	WAT1-related protein			-0.350648	-0.350648	-0.350648	-0.350648	-0.350648	-0.350648	-0.350648	-0.350648	-0.350648	-0.350648	-0.350648	-0.350648	-0.350648	-0.350648	-0.289135	-0.0597999	-0.350648	-0.350648	-0.289135	-0.350648	0.465201	0.334641	-0.350648	0.929568	1.59738
TRITD6Av1G198660	Auxin-induced 5NG4	TraesCS6A01G329800	Traes_6AL_E88D930A7.1	WAT1-related protein			-0.316418	-0.316418	-0.356259	-0.342847	-0.329568	-0.342847	-0.329568	-0.329568	-0.342847	-0.329568	-0.356259	-0.356259	-0.356259	-0.265064	-0.144638	-0.110512	-0.316418	-0.316418	-0.342847	2.23542	3.25095	3.02308	-0.240102	-0.0993266	0.116383
TRITD6Av1G198670	Auxin-induced 5NG4	TraesCS6A01G330100	Traes_6AL_96DC2AECE.1	WAT1-related protein			0.994723	-0.144174	-0.448363	-0.440062	-0.448363	-0.431843	-0.440062	-0.440062	-0.448363	-0.448363	-0.448363	0.100147	2.0709	-0.161737	1.27266	2.01404	-0.423705	-0.440062	-0.440062	1.92828	2.36268	2.19301	-0.339058	-0.0356824	-0.21676
TRITD6Av1G198690	Transmembrane emp24 domain-containing 10 precursor [Zea mays]	TraesCS6A01G330200	Traes_6AL_9F4E74000.1	Transmembrane emp24 domain-containing protein			2.39031	0.312209	2.46711	0.627357	0.429395	-0.832043	1.06479	2.33924	0.410808	1.14056	1.52879	2.83093	3.21206	2.3959	2.46352	1.92245	1.85177	1.23075	0.934004	2.90408	2.16772	2.39311	2.4291	2.063	1.48555
TRITD6Av1G198800	prolyl-tRNA synthetase -like [Oryza sativa Japonica Group] -- prolyl-tRNA synthetase associated domain-containing 1	TraesCS6A01G330600	Traes_6AL_41C57BD86.1	Prolyl-tRNA synthetase associated domain-containing protein 1			0.314185	-3.08054	-0.102316	-0.364901	-1.94143	-1.82366	-0.613857	-1.15508	-2.20208	-1.99385	0.262909	-0.0776673	-0.27667	1.04609	0.00744366	0.139657	0.0255275	-0.412537	-0.652478	0.486438	-0.0458369	-0.115701	1.01498	0.861343	-0.724215
TRITD6Av1G198860	COBRA 7	TraesCS6A01G330900	Traes_6AL_1E147D8C3.1	Protein COBRA			-3.91398	-8.81562	-8.1831	-8.31903	-8.59866	-8.45751	-8.38794	-8.67027	-8.81562	-8.67027	-8.81562	-6.7225	-8.81562	-8.74258	-8.31903	-6.7779	-8.45751	-8.52775	-8.59866	-8.74258	-8.45751	-8.38794	-8.67027	-8.45751	-8.1831
TRITD6Av1G198930	G-type lectin S-receptor-like serine threonine- kinase At5g35370	TraesCS6A01G331200	Traes_6AL_28FAF0918.1	Serine/threonine-protein kinase			-0.314049	-0.314049	-0.314049	-0.314049	-0.314049	-0.314049	-0.314049	-0.314049	-0.314049	-0.314049	-0.314049	-0.314049	-0.314049	-0.11983	-0.314049	-0.229199	-0.0404541	-0.229199	0.0112694	1.25938	3.21573	3.66542	0.0112694	0.526082	-0.314049
TRITD6Av1G198950	Cytokinin-O-glucosyltransferase 2	TraesCS6A01G331300	Traes_6AL_AE7EF8E87.2	Glycosyltransferase			0.874314	-0.345604	0.499116	-0.446184	-0.313819	-0.446184	-0.0595086	0.0148149	-0.469694	-0.423114	-0.518101	-0.356383	-0.518101	0.193569	-0.175441	-0.0094657	-0.051026	-0.0094657	3.79325	0.770186	0.432384	0.665951	0.921338	1.25898	-0.303404
TRITD6Av1G198980	flavonol synthase -- Flavonol synthase flavanone 3-hydroxylase	TraesCS6A01G331400	Traes_6AL_1798313E2.1	Flavonol synthase			0.237605	0.149636	0.415791	0.971196	-0.174092	-0.535424	-0.352931	0.0353867	-0.984446	-0.852667	1.56362	2.32801	2.59031	-1.06945	-0.731527	1.79901	-0.865336	-0.852667	-0.719934	-0.4082	0.255803	-0.0731899	-0.74321	-0.495118	-0.815288
TRITD6Av1G199000	cyclin-L1-1 isoform X2	TraesCS6A01G331500	Traes_6AL_F88D04A4D.1	Cyclin-like protein			2.56176	0.0524736	2.82718	0.833078	0.451008	-0.0722647	1.1791	1.73929	0.248332	0.867607	2.41132	2.38459	2.80011	3.2624	2.6781	3.17643	1.58936	1.74549	1.1791	2.82303	2.36498	2.69991	3.26063	2.25196	2.5868
TRITD6Av1G199050	[Hordeum vulgare vulgare]	TraesCS6A01G331700	Traes_6AL_8A3670D39.1	zinc/iron-chelating domain protein			-1.29545	-2.10185	-2.25221	-1.14541	-1.83591	-2.37439	-1.69802	-1.51859	-2.34647	-2.126	-1.18695	-1.64218	-2.11388	-0.739604	-1.49324	-1.49324	1.30535	-0.115032	-1.73629	-0.822423	-1.14541	-0.745001	0.19172	-1.25851	-1.27319
TRITD6Av1G199200	Pathogenesis-related PR-4B	TraesCS6A01G332300	Traes_6AL_5AD70C222.1	Pathogenesis-related protein PR-4			-13.2843	-13.2843	-13.2843	-13.2843	-13.2843	-13.2843	-13.2843	-13.2843	-13.2843	-12.4516	-13.2843	-13.2843	-13.2843	-13.2843	-13.2843	-13.2843	-13.2843	-13.2843	-13.2843	-12.1794	-8.62153	-13.2843	-13.2843	-13.2843	-13.2843
TRITD6Av1G199300	THO complex subunit 5B -- THO complex subunit 5A isoform X1	TraesCS6A01G332800	Traes_6AL_DB4CA1125.2	THO complex subunit 5			2.84776	0.440594	4.88635	2.40596	0.985127	0.503288	1.76399	2.24675	0.574661	1.16937	1.71798	3.14276	2.18039	3.52451	2.96372	3.34761	1.89134	1.90375	1.1038	2.17478	2.40596	2.38526	3.22043	2.0249	1.33438
TRITD6Av1G199330	MAG2-interacting 2 isoform X2	TraesCS6A01G333100	Traes_6AL_DCA52F772.1	Neuroblastoma-amplified sequence			0.500739	-2.05397	1.03464	0.302965	-1.43698	-1.79404	-1.18959	-0.0495461	-1.99066	-0.781382	-2.18491	-1.38577	0.113311	0.71042	0.71042	0.842179	-1.63754	-1.51553	-1.7505	-0.478947	-0.52563	-0.563528	-0.00206846	-0.506866	-1.2983
TRITD6Av1G199690	alpha-amylase partial [Hordeum vulgare spontaneum]	TraesCS6A01G334100	Traes_6AL_AC7FC445B.1	Alpha-amylase			-7.46434	-7.46434	-6.64437	-7.60572	-7.46434	-7.60572	-7.04844	-7.60572	-7.60572	-7.60572	-7.60572	-7.60572	-7.60572	-7.60572	-7.18573	-2.42454	-7.18573	-6.25147	-7.18573	-7.46434	-6.38123	-7.32435	-7.18573	-6.51219	-7.32435
TRITD6Av1G199830	Seryl-tRNA synthetase -- serine--tRNA ligase	TraesCS6A01G334300	Traes_6AL_4EDDD1A2D.2	Serine--tRNA ligase			2.61101	0.500876	2.07293	2.96953	0.84967	0.580419	2.11261	2.39108	0.841098	0.904531	2.44487	2.07764	0.949834	3.65353	3.16547	2.87127	3.21471	3.03694	1.44347	3.56431	3.05747	3.37831	4.034	2.96953	1.79036
TRITD6Av1G200080	Kinesin-related 11	TraesCS6A01G334900	Traes_6AL_C711B0791.2	Kinesin-like protein			0.274629	-1.18748	-1.25845	-0.558769	-1.64111	-1.25845	-1.39425	-2.09231	-1.94535	-1.77443	-1.51875	-1.3113	0.0551059	0.890502	1.30095	0.261582	-0.035766	-0.236042	-1.47608	0.540721	0.00258736	0.475685	1.03096	0.240847	0.498213
TRITD6Av1G200860	nuclear transcription factor	TraesCS6A01G335400	Traes_6AL_C0E74F959.2	Nuclear transcription factor Y subunit A7			-1.77857	-0.947159	-1.42269	-1.61045	-1.21297	-1.63726	-1.35341	0.417723	-1.47062	-1.14221	-1.54535	-0.853845	-1.15213	-1.36475	-0.765732	-0.878753	-1.27624	0.743133	0.872729	-1.00954	0.144767	-0.174568	0.225894	0.694369	1.07734
TRITD6Av1G201000	replication A1a [Saccharum hybrid cultivar R570]	TraesCS6A01G335700	Traes_6AL_1D64A74C2.1	Replication protein A 70 kDa DNA-binding subunit			1.4331	-1.18331	2.19113	1.03759	-0.538528	-1.07621	0.928965	0.690552	-0.361482	0.184672	-1.38842	-0.151852	0.514778	2.49469	1.16185	2.32924	-0.206561	0.423535	-0.262121	0.388709	0.294142	0.701256	0.878473	0.388709	0.0971444
TRITD6Av1G201230	0	TraesCS6A01G336000	Traes_6AL_44871230B.2	DENN domain-containing protein			-0.114279	-1.24557	1.15377	-0.740186	-0.817375	-1.30489	0.0759689	-0.228324	-0.725098	-0.43194	-0.393349	0.0910378	0.549791	0.258957	0.0759689	0.317914	-0.355486	0.965458	1.72884	0.703046	1.06028	1.18882	0.245102	0.348957	1.33939
TRITD6Av1G201490	LRR receptor-like serine threonine- kinase ERECTA isoform X1 -- LRR receptor-like serine threonine- kinase ERECTA isoform X2	TraesCS6A01G336300	Traes_6AL_8FC06D15D.1	Receptor protein kinase			0.104428	-1.10326	-0.90956	-0.688499	-1.17631	-1.17631	-1.04432	-1.1444	-1.17631	-1.18716	-1.08325	-1.05392	-1.18716	1.90336	1.66537	0.101089	0.567353	0.614293	-1.10326	-1.17631	-1.15493	-1.15493	1.66138	0.954213	-1.1444
TRITD6Av1G201690	myosin-15-like isoform X1 -- Myosin-J heavy chain	TraesCS6A01G336500	Traes_6AL_891456790.1	myosin			1.49623	-0.299205	1.87583	1.51871	0.142033	0.300984	0.6709	0.632946	0.0214418	0.632946	0.625293	0.767273	0.377247	3.44969	1.4335	2.08509	-0.0553934	1.00489	3.23159	1.20548	2.56491	2.45837	2.26281	1.15505	0.352053
TRITD6Av1G201950	Isoleucyl-tRNA synthetase	TraesCS6A01G336800	Traes_6AL_796B57628.1	Isoleucine--tRNA ligase			0.0817006	-1.33314	-0.393754	-0.615506	-1.04683	-1.18447	-0.969298	-0.773817	-1.07812	-0.986727	-0.611292	-0.182063	-0.582222	0.0350518	0.0230839	0.291813	1.92909	1.12465	0.832951	-0.503044	-0.549886	-0.383382	0.0421724	0.245292	1.15347
TRITD6Av1G201980	Os02g0778300 [Oryza sativa Japonica Group] -- transmembrane 192 isoform X3 [Oryza sativa Japonica Group]	TraesCS6A01G336900	Traes_6AL_A0BE9244B.1	FRIGIDA interacting protein 1			1.18788	-1.23303	0.658847	0.222306	-0.752972	-1.102	-0.0501471	1.44149	-1.62753	-0.445879	-0.544797	1.19611	1.15463	1.40104	1.64568	1.43784	-0.325375	-0.674321	-0.369179	0.0241978	0.0387466	0.653494	1.04706	-0.0126355	0.113468
TRITD6Av1G202080	probable mediator of RNA polymerase II transcription subunit 37e -- Heat shock cognate 70 kDa 1 -- heat shock cognate 70 kDa 2 -- Heat shock partial	TraesCS6A01G337100	Traes_6AL_E2CC7BB46.2	70 kDa heat shock protein			1.55921	-0.0572973	0.456653	-0.0368783	-0.625938	-0.933071	0.0340615	-0.233289	-0.464656	-0.478677	-0.36082	-0.0500036	0.825421	2.32442	2.21756	1.9767	1.51812	1.89415	1.24547	1.67134	1.81094	1.8427	1.91837	1.82629	0.693186
TRITD6Av1G202170	Os02g0778500 [Oryza sativa Japonica Group]	TraesCS6A01G337200	Traes_6AL_0C5F4D84E.2	Chalcone--flavonone isomerase			-2.55205	-3.49537	-1.66802	-1.92054	-2.05632	-2.52379	-2.45288	-1.32828	-2.88208	-2.30718	-1.18368	-0.452038	-0.18454	-2.0278	-1.33949	-1.44799	-3.9396	-2.89645	-4.11493	-3.11441	-2.68208	-2.45288	-2.25378	-1.96582	-3.24696
TRITD6Av1G202210	0	TraesCS6A01G337300	Traes_6AL_032B203F2.1	Endoglucanase			-1.29724	-5.07132	-5.43209	-5.37048	-5.43209	-5.43209	-5.37048	-5.43209	-5.43209	-5.30948	-5.43209	-5.43209	-5.43209	-4.67538	-4.73042	-1.89689	-5.43209	-5.37048	-5.43209	-5.37048	-5.24908	-5.07132	-5.30948	-5.43209	-5.43209
TRITD6Av1G202560	[Hordeum vulgare vulgare]	TraesCS6A01G337400	Traes_6AL_E3156720B.1	cotton fiber protein			-0.396822	-0.439632	-0.314822	-0.439632	-0.425221	-0.439632	-0.382829	-0.425221	-0.410952	-0.396822	-0.439632	-0.439632	-0.439632	-0.314822	-0.341643	0.395466	0.734823	2.79782	2.131	0.241065	1.31128	1.10735	-0.104917	1.23586	1.64908
TRITD6Av1G202610	MTD1 [Zea mays]	TraesCS6A01G337700	Traes_6AL_44E8714DC.2	MTD1			1.67072	0.956069	-0.522672	1.92909	1.18236	1.23607	2.8457	1.9597	0.123291	0.911425	2.26163	2.36389	1.81375	2.1741	1.48349	0.66811	1.3082	0.725016	-1.09169	0.0101689	0.780739	0.489758	0.888821	-0.313208	-0.834958
TRITD6Av1G202710	U-box domain-containing 33 isoform X1 [Oryza sativa Japonica Group]	TraesCS6A01G338200	Traes_6AL_EAF6A08EB.2	Kinase family protein			-1.39781	-1.7834	-1.76137	-1.65437	-1.76137	-1.69657	-1.63357	-1.67537	-1.73956	-1.55222	-1.8281	-1.8281	-1.8281	-1.43543	-1.43543	-1.23586	-1.76137	-1.69657	1.72679	-1.49307	-0.403132	-0.577816	-1.61295	-1.11748	-1.47369
TRITD6Av1G202750	subtilisin-like protease	TraesCS6A01G338500	Traes_6AL_5458C5BF5.1	Subtilisin-like protease			-0.176841	0.75932	-0.452461	-0.0845729	0.0824898	0.490257	0.202314	-0.32871	0.782501	0.22361	-0.589138	-0.589138	-0.589138	-0.563204	-0.589138	4.32792	-0.589138	-0.525239	-0.563204	0.0903087	1.03651	0.925991	-0.500528	-0.500528	-0.512825
TRITD6Av1G202770	nicotianamine aminotransferase A [Oryza sativa Japonica Group] -- nicotianamine aminotransferase A-like	TraesCS6A01G338600	Traes_6AL_B79748FE8.1	Aminotransferase-related family protein			-0.52041	-0.643118	-0.61171	-0.643118	-0.643118	-0.643118	-0.636713	-0.599564	-0.643118	-0.63037	-0.643118	-0.159408	-0.643118	0.896371	1.18147	0.959169	0.739788	0.777	1.71786	0.593698	0.778416	0.650494	0.603054	0.895192	1.12744
TRITD6Av1G202880	DNA (cytosine-5)-methyltransferase DRM2	TraesCS6A01G338800	Traes_6AL_7DD1D409A.2	DNA (Cytosine-5-)-methyltransferase	*		-0.416623	-0.758992	0.679236	0.25983	0.0337087	-0.371802	1.10379	0.255714	-0.0756577	0.549983	-0.734598	0.59652	1.91633	-1.4074	-1.29712	-0.603504	-1.58281	-1.61175	-1.48577	-1.51285	-1.45918	-1.48577	-1.51285	-1.48577	-1.55443
TRITD6Av1G203290	Os02g0780500 [Oryza sativa Japonica Group]	TraesCS6A01G339500	Traes_6AL_F6DAD9477.1	Protein EFR3-like protein	*	Arabidopsis DRM2	-0.753847	-0.567725	-0.701459	1.42443	0.0108649	0.154318	0.38431	0.38431	-0.0265538	0.200075	1.64852	0.763895	-0.736241	-0.789499	-0.294284	3.10807	-1.09837	-0.900164	-1.11923	-0.844115	-0.771598	-0.701459	-0.39651	-0.701459	-1.05723
TRITD6Av1G203310	ribonuclease 1	TraesCS6A01G339600	Traes_6AL_91F3E548F.1	Ribonuclease			2.39364	0.167507	-0.58894	-0.57064	-0.646693	-0.558684	-0.469358	-0.680819	-0.666981	-0.673868	-0.731374	0.542443	2.17803	-0.485313	-0.194992	1.4358	0.0538174	0.617356	1.32621	0.997331	0.695468	0.494761	-0.4435	1.38257	1.08575
TRITD6Av1G203370	PHLOEM PROTEIN 2-LIKE A10	TraesCS6A01G339700	Traes_6AL_7E3F43922.2	Protein PHLOEM PROTEIN 2-LIKE A10	*		-1.26925	-2.44808	-1.19855	-2.69125	-2.32069	-2.83493	-2.44808	-1.5495	-2.74794	-2.47419	-3.0478	-2.10363	-1.07852	0.470877	0.774472	-0.639539	-1.92251	-1.62866	-2.32069	-1.73048	-1.16378	-1.04505	-1.02844	-0.851377	-1.2337
TRITD6Av1G203400	Sn1-specific diacylglycerol lipase alpha	TraesCS6A01G339800	Traes_6AL_863E9B776.2	Sn1-specific diacylglycerol lipase alpha			1.7586	0.32109	3.4236	0.967231	0.766212	-0.0275977	1.39173	2.14516	0.454807	1.30962	0.240387	0.583083	-0.278914	2.0082	2.46073	2.11309	1.23384	1.1562	1.82994	2.34905	2.19582	2.54056	1.4079	1.49538	1.66338
TRITD6Av1G203410	ATP-dependent DNA helicase Q-like 3 -- ATP-dependent DNA helicase Q-like 3 [Oryza sativa Japonica Group] -- ATP-dependent DNA helicase Q-like 3 isoform X1 -- ATP-dependent DNA helicase Q-like 3 [Vitis vinifera]	TraesCS6A01G339900	Traes_6AL_72131B201.1	ATP-dependent RNA helicase DeaD			-0.424373	-2.11568	-0.480609	-0.803986	-1.98159	-2.46871	-1.56268	-0.766283	-2.60395	-1.92591	-1.96291	-1.59544	-2.17503	0.911059	0.0201037	0.0296951	-0.829387	-1.08208	-0.959725	-0.680112	-0.766283	-0.65594	0.571377	-0.842169	-1.08208
TRITD6Av1G203610	20 kDa chloroplastic-like [Oryza brachyantha] -- chaperonin 20 [Arabidopsis thaliana]	TraesCS6A01G340300	Traes_6AL_DC5D45389.2	10 kDa chaperonin			1.90997	-0.258986	-0.988256	1.48073	0.0273378	0.468263	0.13429	0.606033	-0.657796	0.0994692	1.08443	1.13834	0.34543	1.17993	1.22656	1.35567	3.35526	2.3435	1.19588	-0.202483	-0.246136	-0.410644	1.35959	1.10615	1.94631
TRITD6Av1G203620	GPI ethanolamine phosphate transferase 2 isoform X2 -- GPI ethanolamine phosphate transferase 2	TraesCS6A01G340400	Traes_6AL_D75133DA0.1	GPI ethanolamine phosphate transferase 2			-3.02219	-4.74292	-1.90852	-2.36766	-3.41858	-4.50193	-3.05978	-2.09225	-3.90045	-3.30821	-2.59017	-3.18824	-2.16866	-1.28989	-1.87295	-1.50476	-3.82044	-3.69627	-3.28117	-1.65053	-1.88181	-1.83776	-1.27506	-1.66712	-3.53271
TRITD6Av1G203630	MADS box interactor-like [Oryza sativa Japonica Group]	TraesCS6A01G340500	Traes_6AL_6A883EF6E.1	RING finger protein			2.42746	-0.0774784	1.8923	0.545839	0.827149	0.218185	0.76348	1.62367	0.111276	0.422369	2.64715	3.48311	4.17457	1.29362	1.49324	1.20962	0.683758	1.08028	1.72976	2.47766	2.10615	2.733	1.14838	1.25134	1.41507
TRITD6Av1G203660	zinc finger CCCH domain-containing 55-like [Zea mays]	TraesCS6A01G340600	Traes_6AL_AA5E171CD.1	zinc finger CCCH domain protein			-0.547722	-2.2222	0.240483	-1.55805	-2.65011	-3.05547	-1.69377	-1.86444	-2.42689	-2.55839	-3.54078	-3.48772	-2.51377	0.289225	-0.473133	-0.751185	-2.10707	-1.55205	-1.80402	-0.9214	-1.17516	-0.794852	-0.583857	-1.32891	-2.01146
TRITD6Av1G203970	F-box FBD LRR-repeat At4g00160 isoform X1 [Oryza sativa Japonica Group]	TraesCS6A01G341200	Traes_6AL_871180BEC.1	F-box/RNI-like/FBD-like domains-containing protein			-11.0727	-11.227	-9.60903	-10.92	-10.3236	-11.0727	-10.7687	-7.89197	-11.227	-10.4706	-11.227	-11.227	-11.227	-9.74934	-10.6189	-7.04057	-10.6189	-10.7687	-10.0338	-10.4706	-11.0727	-9.60903	-10.178	-10.0338	-10.3236
TRITD6Av1G204040	3-ketoacyl- synthase 5	TraesCS6A01G341400	Traes_6AL_2748BFAF6.3	3-ketoacyl-CoA synthase			-0.34477	-0.34477	-0.34477	-0.34477	-0.34477	-0.34477	-0.34477	-0.34477	-0.34477	-0.34477	-0.34477	-0.34477	-0.34477	-0.34477	-0.34477	3.48156	2.02871	2.81546	-0.278741	-0.34477	-0.34477	-0.34477	-0.34477	0.165933	-0.34477
TRITD6Av1G204190	RRP12 -- RRP12 [Brachypodium distachyon]	TraesCS6A01G341700	Traes_6AL_C4129A4B7.2	RRP12-like protein			0.800493	-0.551726	3.05862	0.222337	-0.0576875	-0.394395	-0.0190475	0.470323	0.0189164	0.140871	0.128979	1.09466	1.44659	2.33519	1.34687	1.75499	0.408313	1.38731	-0.0707219	1.20636	1.38063	1.59719	1.93865	1.49796	0.835217
TRITD6Av1G204240	chaperone -like [Brachypodium distachyon]	TraesCS6A01G341900	Traes_6AL_9E54AE54E.1	Chaperone protein dnaJ			1.4369	0.309366	2.17351	0.592263	0.459249	-0.0736064	0.302417	0.91578	-0.294165	0.441789	0.258763	-0.31638	-0.716244	2.3625	1.4863	2.257	1.83562	2.27336	2.12174	2.37252	1.66738	1.6131	1.24395	2.79986	1.64977
TRITD6Av1G204270	wall-associated receptor kinase 2-like	TraesCS6A01G342000	Traes_6AL_47E7DF58A.1	Protein kinase family protein			1.61222	-1.62036	-1.80029	-1.79197	-1.80029	-1.78374	-1.76751	-1.76751	-1.80868	-1.77558	-1.80868	-0.583565	1.56892	0.356056	0.430572	-0.697675	-0.0772321	-0.746581	-1.22792	-1.00551	-1.36085	-1.42799	-0.363812	-0.0308021	-1.43881
TRITD6Av1G204670	phosphoinositide phosphatase SAC2-like [Brachypodium distachyon]	TraesCS6A01G342800	Traes_6AL_A5C74F8BD.2	Phosphoinositide phosphatase family protein			1.15345	1.02046	0.290378	1.17996	3.68488	2.77022	2.19892	2.22456	3.4029	3.2114	2.60757	2.46399	1.76511	1.00621	1.64695	1.94238	-0.029811	0.460356	0.472648	1.22126	1.17556	1.4765	0.989466	1.42041	0.85566
TRITD6Av1G205420	Ethylene-responsive transcription factor 1	TraesCS6A01G343300	Traes_6AL_DAA2D7F8A.1	Ethylene-responsive transcription factor			1.69526	-0.0296737	0.0306838	1.79028	0.0671515	-0.162154	0.661852	1.31433	-0.593169	0.345655	2.1086	2.28868	1.53341	0.60954	0.770702	1.56758	-1.18548	-0.172055	-0.361778	0.723804	0.952033	1.04673	-0.0367497	2.14037	0.723804
TRITD6Av1G205450	TONSOKU isoform X1	TraesCS6A01G343500	Traes_6AL_575EEA60C.2	Protein TONSOKU			-1.66433	-3.14745	-3.2458	-2.54686	-3.34938	-3.34938	-3.10008	-2.99382	-3.2969	-3.38516	-3.2969	-3.06912	-2.89304	0.256866	-1.60545	-0.488371	-2.44389	-2.43278	-3.38516	-1.60545	-1.91941	-1.77976	-0.926613	-2.08833	-3.10008
TRITD6Av1G205500	pectinesterase pectinesterase inhibitor 35	TraesCS6A01G343700	Traes_6AL_D7175AB99.1	Pectinesterase	*	PME58 plays a role in pectin distribution during seed coat mucilage extrusion through homogalacturonan modification.	-0.8558	-0.508411	-0.87802	2.46579	-0.415738	-0.644974	2.13236	-0.833799	-0.790436	-0.415738	1.68424	1.50727	-0.0482833	-0.489566	1.01088	-0.624946	-0.433967	-0.685577	-0.7479	-0.833799	-0.8558	-0.87802	-0.644974	-0.8558	-0.8558
TRITD6Av1G205580	pectinesterase pectinesterase inhibitor 35	TraesCS6A01G343800	Traes_6AL_D7175AB99.1	Pectinesterase	*		-0.60192	-0.25453	-0.62414	2.71967	-0.161857	-0.391094	2.38624	-0.579919	-0.536556	-0.161857	1.93812	1.76115	0.205597	-0.235685	1.26476	-0.371066	-0.180087	-0.431697	-0.49402	-0.579919	-0.60192	-0.62414	-0.391094	-0.60192	-0.60192
TRITD6Av1G205600	alpha-aminoadipic semialdehyde synthase isoform X1 [Phoenix dactylifera] -- alpha-aminoadipic semialdehyde synthase [Musa acuminata malaccensis] -- Alpha-aminoadipic semialdehyde synthase -- lysine-ketoglutarate reductase saccharopine dehydrogenase1 [Zea mays]	TraesCS6A01G344000	Traes_6AL_6D310D2B0.2	Lysine ketoglutarate reductase/saccharopine dehydrogenase			1.50997	0.700821	0.325893	0.413126	0.983964	0.278148	0.265218	2.27201	0.435522	1.35874	0.888591	1.9468	3.15709	-0.502266	0.189748	3.16203	0.791746	-0.130639	-0.0576528	0.851805	1.15344	1.25543	-0.475793	0.775783	1.24927
TRITD6Av1G205790	cytochrome c biogenesis C (mitochondrion) [Oryza sativa Indica Group]	TraesCS6A01G344200	Traes_6AL_A5FF480D8.1	Cytochrome c biogenesis C			-34.7362	-33.4027	-29.6898	-34.0629	-34.0629	-34.7362	-34.7362	-33.4027	-34.7362	-34.0629	-34.7362	-34.7362	-34.7362	-34.7362	-34.7362	-34.7362	-34.7362	-34.7362	-34.7362	-34.7362	-34.7362	-34.7362	-34.7362	-34.7362	-34.7362
TRITD6Av1G205970	RIC1 homolog isoform X1 [Zea mays] -- RIC1 homolog isoform X2 -- RIC1 homolog isoform X3	TraesCS6A01G344300	Traes_6AL_279FFF8B0.1	Quinoprotein amine dehydrogenase, beta chain-like RIC1-like guanyl-nucleotide exchange factor			1.88802	-0.373639	2.95561	1.03499	0.317204	-0.0573657	0.55959	0.712118	-0.210413	0.495822	0.770571	1.41095	2.07038	2.19205	2.67534	2.0817	1.01764	0.892638	0.751241	2.12089	2.26645	2.25069	2.71926	2.18123	1.40352
TRITD6Av1G206130	Transcription factor RAX3	TraesCS6A01G344700	Traes_6AL_FF1508B19.1	MYB-related transcription factor			-0.09037	-1.18176	-1.38257	-1.36495	-1.3131	-1.36495	-1.18176	-1.3475	-1.36495	-1.29614	-1.10431	-0.125103	1.13219	-1.15037	-1.13489	-0.944886	-1.19766	-1.38257	-1.40037	1.34865	1.75317	1.59614	-1.40037	-1.29614	-1.38257
TRITD6Av1G206170	Pathogenesis-related PR-1	TraesCS6A01G345100	Traes_6AL_D0315EFD0.1	Pathogenesis-related protein 1			0.394031	-0.517626	-0.530347	-0.582438	-0.517626	-0.556147	-0.622838	-0.56923	-0.636571	-0.595773	-0.328581	-0.373471	-0.636571	0.407052	1.18407	0.960193	1.33759	0.583233	-0.41987	1.80389	2.61019	2.63749	1.30078	0.143693	-0.582438
TRITD6Av1G206210	pathogenesis-related PR-1	TraesCS6A01G345200	Traes_6AL_1553C8C96.1	Pathogenesis-related protein 1-1	*		0.10215	-1.95879	-1.95879	-1.95879	-1.68816	-1.95879	-1.95879	-1.53191	-1.95879	-1.95879	-1.95879	-1.95879	-1.95879	1.54266	1.83012	-1.68816	-0.993926	-1.08794	-1.33019	-1.95879	-1.63559	-0.993926	-0.335448	-1.68816	-1.95879
TRITD6Av1G206330	E3 ubiquitin- ligase At1g63170-like isoform X1 [Phoenix dactylifera] -- E3 ubiquitin- ligase At1g63170-like	TraesCS6A01G346000	Traes_6AL_BF60D6ACD.2	RING/U-box superfamily protein			4.05888	1.82674	3.28932	2.7785	2.53478	1.4493	3.20556	4.55885	1.70479	2.4252	3.20556	4.30633	5.46434	3.26723	4.21827	3.97572	2.12719	2.2996	1.20318	3.12802	3.11343	3.48343	3.68201	3.75072	3.28657
TRITD6Av1G206710	sugar transporter ERD6-like 16 -- Sugar transporter ERD6-like 16	TraesCS6A01G346700	Traes_6AL_2C03082B3.1	Sugar transporter family protein, expressed			-1.80462	-1.91696	-1.79117	-1.90243	-1.88805	-1.91696	-1.91696	-1.91696	-1.90243	-1.91696	-1.91696	-1.91696	-1.91696	-1.85971	-1.47891	-1.87381	-0.39853	-1.04287	-1.90243	1.02796	1.18427	1.32386	-0.5506	-0.905213	-1.91696
TRITD6Av1G206830	cycloeucalenol cycloisomerase [Zea mays]	TraesCS6A01G347600	Traes_6AL_AA14A5373.1	Cycloeucalenol cycloisomerase			0.762237	-0.53467	3.56017	0.108764	-0.103061	-0.656269	-0.322418	0.54853	-0.784533	-0.018392	0.384405	1.1242	-0.391052	1.64495	1.22411	1.43122	-0.25574	0.218654	0.323616	1.51291	1.52522	1.94061	1.29972	0.996862	0.472726
TRITD6Av1G206840	AHM1(AT hook-containing MAR binding 1) [Oryza sativa Japonica Group]	TraesCS6A01G347700	Traes_6AL_AC74E1A75.2	DnaJ domain containing protein, expressed			-0.644096	-0.0967642	3.26358	-0.377507	1.56629	-0.218651	0.993142	1.46492	0.896912	1.72477	-0.178236	-0.632782	-0.64981	-0.497975	-0.502782	-0.329006	0.685513	0.464073	0.68907	-0.460464	-0.309588	-0.344867	-0.35291	-0.52229	0.825434
TRITD6Av1G206980	vacuolar amino acid transporter 1	TraesCS6A01G348300	Traes_6AL_73243BC5A.1	Amino acid transporter family protein			-1.03278	-1.52888	-1.52888	-1.49144	-1.4187	-1.43663	-1.24824	-1.49144	-1.4187	-1.45472	-1.52888	-1.52888	-1.52888	-1.01829	-1.0621	-1.04738	-0.852563	-1.19996	-1.38336	-1.28112	-1.36593	-1.31459	-0.933613	-1.04738	-0.813304
TRITD6Av1G207030	vacuolar amino acid transporter 1	TraesCS6A01G348400	Traes_6AL_278F9DD5E.2	Amino acid transporter family protein			1.97207	0.66222	1.75353	0.00702057	1.07477	-0.309841	-0.522418	1.36448	1.06392	1.40266	0.513491	1.10693	0.439768	2.15952	3.34182	2.08029	1.85798	0.78587	2.38659	2.81832	1.53079	1.62273	2.00482	1.1643	-0.050626
TRITD6Av1G207260	equilibrative nucleotide transporter 1	TraesCS6A01G349000	Traes_6AL_01DB61EF6.2	Equilibrative nucleoside transporter			0.240796	-1.48564	-0.979631	-1.73744	-1.25696	-1.8833	-1.05659	-0.581784	-1.5645	-1.44785	-1.0063	-0.266523	1.83746	-0.180703	-0.0237781	-0.00645246	-0.0703368	-0.505141	-0.338755	0.69302	0.807709	0.636535	-0.156459	0.103071	0.314141
TRITD6Av1G207300	cyclic nucleotide-gated ion channel 17	TraesCS6A01G349200	Traes_6AL_0A7446B2B.1	Cyclic nucleotide-gated channel			0.631912	-1.43096	0.356522	-1.7412	-0.903565	-1.7507	-0.909294	0.254479	-1.26649	-0.897857	-2.33947	-0.171255	0.88949	-0.134886	0.6045	1.29219	-0.433648	-0.321244	0.0901508	0.193642	0.465221	0.455171	-0.48172	0.219989	0.606802
TRITD6Av1G207310	[Hordeum vulgare vulgare]	TraesCS6A01G349300	Traes_6AL_8FF2D8A51.1	TVP38/TMEM64 family membrane protein			0.108706	-1.86432	0.0332927	-1.70315	-1.06321	-1.66756	-0.907342	-0.309612	-0.669628	-0.932573	-2.15219	-2.25707	-0.574016	0.0927598	1.00712	1.6506	-0.684709	-0.0848489	1.03174	-0.531236	0.227304	0.609317	-0.209619	0.296516	0.992928
TRITD6Av1G207320	cyclic nucleotide-gated ion channel 17	TraesCS6A01G349400	Traes_6AL_D3BD3812C.2	Cyclic nucleotide-gated channel			0.26654	-1.13725	-1.14967	-1.13725	-1.14967	-1.14967	-1.13725	-1.12495	-1.14967	-1.13725	-1.14967	-1.14967	-1.14967	-0.229558	0.428184	-0.253678	-1.12495	0.166298	1.47666	-1.01941	-0.586647	-0.539835	-0.451169	-0.159874	-0.265915
TRITD6Av1G207350	Os09g0504400 [Oryza sativa Japonica Group]	TraesCS6A01G349600	Traes_6AL_1AF0391B3.1	Cyclin family protein			0.719598	-0.65525	-0.907017	-0.863602	-1.37854	-1.64443	-1.15739	-0.995727	-1.328	-1.45592	1.03791	0.379027	0.745286	2.2211	0.667573	0.421939	0.450218	0.407701	0.821087	0.955393	0.0285454	0.291369	1.59991	0.0123646	-0.53668
TRITD6Av1G207360	[Hordeum vulgare vulgare]	TraesCS6A01G349700	Traes_6AL_B385529FD.1	RING/U-box superfamily protein			2.62269	-1.03263	2.32741	0.437381	0.495187	-0.357039	0.919074	1.77781	0.125939	0.855791	1.44861	2.23648	0.517933	2.18541	2.23648	2.01017	0.261594	1.54726	2.99363	1.32554	2.36233	2.51232	1.70915	2.38621	1.67056
TRITD6Av1G207490	DETOXIFICATION 19	TraesCS6A01G350400	Traes_6AL_D6553A9CA.1	Protein DETOXIFICATION			-0.278524	-1.16061	-0.892282	-1.12676	-1.21377	-1.21377	-0.959525	-1.178	-1.23217	-1.19572	-1.25094	-0.425185	-0.378756	-1.05474	-0.817422	-0.667907	-1.02441	-0.642632	1.04208	-0.461563	-0.24515	-0.352687	-1.10214	-0.987818	-1.11848
TRITD6Av1G207560	dehydrin 7 [Hordeum vulgare spontaneum] -- Dehydrin DHN3	TraesCS6A01G350900	Traes_6AL_DAE444F2F.1	Dehydrin			1.59659	0.121233	3.40482	-0.955394	-0.894336	-0.955394	-0.723768	-0.778668	-0.417042	-0.710327	-1.03507	-0.670654	-0.509073	-0.509073	-0.835478	0.394671	-0.631922	-0.277741	0.487262	0.129258	0.021723	-0.594088	-0.710327	1.51984	-0.750988
TRITD6Av1G207580	pectinesterase pectinesterase inhibitor PPE8B	TraesCS6A01G351000	Traes_6AL_3EC6089A6.1	Pectinesterase			0.83146	-0.333269	-0.544732	-0.619391	-0.581523	-0.606645	-0.532698	-0.520774	-0.632264	-0.619391	-0.632264	-0.632264	-0.520774	1.80319	2.23455	2.4073	0.177528	-0.142671	-0.485648	-0.508959	-0.263321	-0.353969	1.04983	2.28573	-0.497251
TRITD6Av1G208410	phylloplanin [Oryza sativa Japonica Group]	TraesCS6A01G351500	Traes_6AL_E75EEA743.1	Pollen Ole e 1 allergen/extensin			-5.42641	-5.42641	-5.42641	-5.42641	-5.42641	-5.42641	-5.42641	-5.42641	-5.42641	-5.42641	-5.42641	-5.42641	-5.42641	-4.59609	-5.42641	-3.79712	-1.21667	-4.59609	-5.42641	-5.42641	-5.42641	-5.42641	-3.79712	-5.42641	-5.42641
TRITD6Av1G208620	PELOTA 1	TraesCS6A01G351900	Traes_6AL_829005252.1	Protein pelota homolog	*		-0.505893	-0.505893	-0.505893	-0.505893	-0.505893	-0.505893	-0.206922	-0.505893	0.0891043	-0.505893	-0.505893	-0.505893	-0.505893	-0.505893	2.08343	4.2115	-0.505893	-0.505893	-0.505893	-0.505893	-0.505893	-0.505893	-0.505893	-0.505893	-0.505893
TRITD6Av1G208760	PELOTA 1	TraesCS6A01G352100	Traes_6AL_97FD8CDCC.1	Protein pelota homolog			-0.227875	-0.227875	-0.227875	-0.227875	-0.227875	-0.227875	-0.227875	-0.227875	-0.227875	-0.227875	-0.227875	-0.227875	-0.227875	-0.227875	5.05817	-0.227875	-0.227875	-0.227875	-0.227875	0.277779	-0.227875	-0.227875	-0.227875	-0.227875	-0.227875
TRITD6Av1G208810	hypothetical protein F775_01139	TraesCS6A01G352500	Traes_6AL_B0EC8EFCC.1	arginine N-methyltransferase, putative (DUF688)
TRITD6Av1G208830	Lectin-domain containing receptor kinase -- L-type lectin-domain containing receptor kinase	TraesCS6A01G352700	Traes_6AL_6AA673AB6.1	Receptor lectin kinase			-0.180596	-0.211572	-0.0596553	-0.211572	-0.211572	-0.211572	-0.211572	-0.180596	-0.242856	-0.211572	-0.242856	-0.242856	-0.242856	-0.211572	-0.180596	-0.0301334	-0.089457	0.533287	1.05284	-0.211572	-0.242856	-0.242856	-0.211572	-0.180596	0.815033
TRITD6Av1G209030	serine threonine- kinase BLUS1 isoform X2 -- Serine threonine- kinase fray2	TraesCS6A01G353500	Traes_6AL_8CA6A4714.1	Kinase	*		0.0617494	-0.487383	-0.325598	-0.389377	-0.357336	-0.454395	-0.081977	-0.421728	-0.421728	-0.5207	-0.5207	-0.5207	-0.5207	-0.171271	-0.201572	2.89072	-0.487383	-0.421728	-0.487383	-0.454395	-0.357336	-0.454395	-0.454395	-0.487383	-0.5207
TRITD6Av1G209040	autophagy-related 18b isoform X2 -- autophagy-related 18b isoform X1	TraesCS6A01G353600	Traes_6AL_DDF2EBF31.1	Autophagy-related protein 18			1.0693	-0.413344	3.20102	-0.623397	0.625925	-0.594305	0.660459	1.92896	0.0376128	0.950755	1.49238	1.0693	1.76698	1.92896	2.53326	1.79919	0.793831	1.85195	1.23682	2.77944	2.01823	2.26769	1.59907	2.95376	1.7885
TRITD6Av1G209170	TIC chloroplastic	TraesCS6A01G353700	Traes_6AL_2E1CB2A66.1	Pheophorbide a oxygenase, chloroplastic			-0.869465	-1.22249	-1.04729	-1.3616	-1.33272	-1.3616	-1.22249	-1.29042	-1.20926	-1.31849	-1.26287	-1.29042	-1.09527	-1.05914	-0.768237	-0.682671	-0.0950283	-0.165115	0.7647	-1.20926	-1.22249	-1.09527	-0.95572	-0.459989	0.145782
TRITD6Av1G209190	serine incorporator -- probable serine incorporator [Gossypium raimondii]	TraesCS6A01G353800	Traes_6AL_100118C24.2	Serine incorporator			1.27568	-0.29532	1.03065	-0.360093	-0.0348021	-0.53403	0.381059	0.653927	-0.0755975	0.247346	0.204195	0.566319	1.32988	0.745339	1.2726	1.54012	0.214275	0.852126	1.42674	1.23831	1.46202	1.4687	0.731669	1.50033	1.41431
TRITD6Av1G209240	nudix hydrolase 3 -- Nudix hydrolase 3	TraesCS6A01G354100	Traes_6AL_911E27D96.2	Isopentenyl-diphosphate delta-isomerase			0.25406	-1.74772	0.677659	-1.55139	-1.32592	-2.13748	-1.515	-0.646416	-1.64246	-1.02719	-1.39077	-0.76012	-0.0722703	-0.184725	-0.348933	0.185282	-0.29006	-0.873584	-0.809002	0.847508	0.156873	0.380856	0.411471	0.00625917	-0.510666
TRITD6Av1G209250	vacuolar -sorting-associated 33 homolog [Setaria italica]	TraesCS6A01G354200	Traes_6AL_D85750CB6.2	Vacuolar protein-sorting protein 33			-0.203114	-1.40873	-0.132271	-0.314641	-1.70471	-1.44328	-1.3748	-1.24488	-1.62624	-1.35251	-2.35169	-1.70471	-2.35169	0.39927	0.865202	0.070753	-0.53085	-0.502427	-0.875596	0.73821	0.206208	0.368437	0.837713	0.00727471	-0.23956
TRITD6Av1G209280	TSS [Brachypodium distachyon] -- TSS isoform X2	TraesCS6A01G354400	Traes_6AL_E0594BF4C.2	Clustered mitochondria protein			0.690774	-0.657313	-0.693448	-0.681172	-0.693448	-0.699677	-0.68728	-0.68728	-0.693448	-0.68728	-0.675123	-0.554863	-0.66913	-0.385563	0.250488	0.114275	1.75839	1.7562	1.50314	-0.68728	-0.681172	-0.68728	0.249094	-0.0641496	1.3708
TRITD6Av1G209330	membrane steroid-binding 1 [Zea mays]	TraesCS6A01G354500	Traes_6AL_215C7B97E1.2	Membrane steroid-binding protein			1.57579	1.22572	1.65855	0.570551	0.803626	-0.479837	0.580311	1.58385	-0.92162	-0.149329	1.39229	2.31095	1.99214	1.09334	1.80506	1.58552	1.80751	1.47513	2.27075	2.19697	2.14477	2.01925	1.8056	2.06229	2.54395
TRITD6Av1G209340	[Hordeum vulgare vulgare]	TraesCS6A01G354600	Traes_6AL_F47425E3D.1	Embryogenesis transmembrane protein-like			-6.25809	-7.68369	-7.68369	-7.68369	-7.68369	-7.68369	-7.68369	-7.68369	-7.68369	-7.68369	-7.68369	-7.68369	-7.68369	-6.89912	-6.23472	-6.73428	-6.81574	-6.35312	-6.92736	-7.31676	-6.62853	-7.10175	-3.73991	-4.40623	-5.7974
TRITD6Av1G209420	Os06g0186600 [Oryza sativa Japonica Group]	TraesCS6A01G354900	Traes_6AL_26144F78E.1	ATP-dependent DNA helicase	*		-0.358911	1.45925	-0.461785	2.21958	1.38104	1.83427	1.78926	0.511021	1.01034	1.32628	2.37167	1.3921	0.223578	-0.480101	-0.470898	-0.452762	-0.461785	-0.443825	-0.461785	-0.452762	-0.470898	-0.480101	-0.470898	-0.480101	-0.480101
TRITD6Av1G209430	Os02g0793900 [Oryza sativa Japonica Group]	TraesCS6A01G355000	Traes_6AL_61200C99E.2	Snf1-related kinase interactor 1, putative			0.991778	-0.181278	0.918729	-1.53934	1.13241	-0.520479	-0.759543	2.21655	0.660762	1.25055	-0.723804	0.475461	0.651088	1.51	1.39817	0.667169	1.30839	2.18727	2.17489	-0.261032	0.213293	0.29198	0.980727	0.114111	0.570783
TRITD6Av1G209530	Translation initiation factor IF-3	TraesCS6A01G355300	Traes_6AL_FAD6AA1F8.1	Translation initiation factor IF-3			0.0903953	-1.11083	-0.613608	-0.689785	-1.06526	-1.12034	-1.1398	-0.804902	-1.09681	-1.01049	-1.15479	-0.102385	-0.776231	0.0681996	0.329315	0.111849	1.50365	1.2324	0.974921	-0.748785	-0.626803	-0.732863	0.521149	0.460356	0.97657
TRITD6Av1G209700	nucleo TPR-like [Musa acuminata malaccensis] -- WEB family chloroplastic isoform X1 [Gossypium hirsutum]	TraesCS6A01G355400	Traes_6AL_1CDD49ED5.2	Myosin heavy chain-like protein, putative			0.280682	-1.6451	-2.0932	-0.572923	-1.67225	-1.93775	-1.43394	-0.419727	-2.20099	-1.58335	-1.27442	-1.60955	-0.851195	0.914178	1.30662	0.327609	-0.194902	-0.544049	-1.5661	0.201622	-0.563245	-0.14485	0.816427	0.223263	1.00869
TRITD6Av1G209710	Os02g0572600 [Oryza sativa Japonica Group]	TraesCS6A01G355500	Traes_6AL_5BC753680.2	WEB family protein, chloroplastic			-0.878682	-0.75183	-0.831551	-0.938266	-0.918017	-0.928092	-0.888375	-0.90804	-0.898161	-0.928092	-0.938266	-0.669981	-0.693855	-0.888375	-0.898161	-0.677877	-0.840805	-0.859568	-0.601531	1.0832	2.70779	2.50397	-0.477011	0.195315	-0.298201
TRITD6Av1G209860	DEAD-box ATP-dependent RNA helicase 27-like isoform X1 [Setaria italica]	TraesCS6A01G356000	Traes_6AL_3584D7C8A.2	RNA helicase	*		-2.92796	-2.92796	-2.92796	-2.83162	-2.92796	-2.83162	-2.92796	-2.92796	-2.45556	-2.92796	-2.92796	-2.92796	-2.92796	-2.92796	2.37908	-2.83162	-2.92796	-2.73622	-2.45556	-2.92796	-2.92796	-2.73622	-2.92796	-2.92796	-2.92796
TRITD6Av1G210120	ABC transporter F family member 1	TraesCS6A01G356100	Traes_6AL_B78C896E8.2	ABC transporter ATP-binding protein ARB1			0.560824	-0.221482	4.24274	0.134384	0.110257	-0.532358	-0.141766	0.298289	-0.0640187	1.00999	-0.715824	-0.141766	-0.715824	0.602528	1.2885	1.32165	1.69433	0.764031	1.52897	-0.0897217	0.0614402	0.205676	0.954913	0.860918	0.917651
TRITD6Av1G210170	cytochrome c oxidase copper chaperone 1-like [Glycine max]	TraesCS6A01G356400	Traes_6AL_C6DAD0242.1	Cytochrome c oxidase copper chaperone			-0.184445	-0.574196	2.94158	-0.776977	0.201959	-0.776977	-0.498024	1.29729	0.132713	1.66371	-0.863607	0.611472	-0.863607	-0.714165	-0.798318	0.242488	-0.863607	-0.776977	0.229061	-0.798318	-0.863607	-0.498024	-0.863607	-0.776977	-0.460901
TRITD6Av1G210180	serine carboxypeptidase 24-like -- Serine carboxypeptidase 24 -- serine carboxypeptidase II precursor [Oryza sativa Japonica Group]	TraesCS6A01G356500	Traes_6AL_8262324DA.1	Carboxypeptidase			1.72204	0.451201	0.0352491	-0.519935	-0.61941	-0.588569	-0.0707946	-0.403241	-0.519935	-0.510485	0.131589	0.435985	0.499186	2.65675	2.11167	1.94624	1.70034	0.624892	-0.568499	-0.394778	-0.429046	-0.313687	1.43981	0.81753	-0.568499
TRITD6Av1G210420	Os09g0516900 [Oryza sativa Japonica Group] -- C2 and GRAM domain-containing At1g03370-like	TraesCS6A01G357400	Traes_6AL_4445F492E.1	C2 domain-containing protein / GRAM domain-containing protein			0.677968	-0.567209	-0.257126	-0.963977	-0.586325	-0.963977	-0.904278	1.29513	-1.17145	-0.173198	-0.904278	1.48061	3.25438	-0.114802	0.370265	-0.210804	-0.448212	0.863688	-0.50204	-0.448212	-0.595969	-0.529646	1.09217	1.01956	1.40174
TRITD6Av1G210500	POLAR LOCALIZATION DURING ASYMMETRIC DIVISION AND REDISTRIBUTION-like	TraesCS6A01G357800	Traes_6AL_53EB949E3.2	Protein POLAR LOCALIZATION DURING ASYMMETRIC DIVISION AND REDISTRIBUTION			1.84757	-0.554062	-0.554062	-0.530689	-0.530689	-0.554062	-0.554062	-0.554062	-0.507547	-0.554062	-0.554062	-0.554062	-0.554062	1.87278	1.80494	0.0802047	2.93673	1.18867	-0.554062	-0.439459	-0.461936	-0.461936	1.05046	-0.185276	-0.507547
TRITD6Av1G210540	POLAR LOCALIZATION DURING ASYMMETRIC DIVISION AND REDISTRIBUTION-like	TraesCS6A01G357900	Traes_6AL_53EB949E3.2	Protein POLAR LOCALIZATION DURING ASYMMETRIC DIVISION AND REDISTRIBUTION			1.84757	-0.554062	-0.554062	-0.530689	-0.530689	-0.554062	-0.554062	-0.554062	-0.507547	-0.554062	-0.554062	-0.554062	-0.554062	1.87278	1.80494	0.0802047	2.93673	1.18867	-0.554062	-0.439459	-0.461936	-0.461936	1.05046	-0.185276	-0.507547
TRITD6Av1G210690	Photosystem II 10 kDa chloroplastic	TraesCS6A01G358100	Traes_6AL_B393E6BCC.2	Photosystem II 10 kDa polypeptide			1.12385	0.247026	-0.630953	-0.212771	-0.508526	-0.517979	-0.249628	-0.483541	-0.488722	-0.581975	-0.024782	1.15648	0.334124	0.792101	1.13302	1.31312	1.59772	1.73522	1.9605	-0.499361	-0.420468	-0.508526	0.806655	1.25168	1.65969
TRITD6Av1G210780	0	TraesCS6A01G358200	Traes_6AL_AD28032F4.2	F-box family protein			-2.92444	-5.19377	-3.5479	-3.81445	-4.45518	-4.94419	-4.05332	-3.20082	-5.08119	-4.4632	-1.85697	-2.14831	-2.5494	-2.87867	-2.5494	-2.45426	-3.89181	-4.03261	-4.18819	-3.29941	-2.69425	-2.48168	-1.80713	-2.80696	-3.46258
TRITD6Av1G210810	transcription factor bHLH66-like -- Transcription factor bHLH82	TraesCS6A01G358400	Traes_6AL_FD6EC5EA9.1	Basic helix-loop-helix transcription factor			-0.475079	-1.74262	-1.79287	-2.04411	-1.91485	-1.96931	-1.34992	-2.00638	-2.16138	-2.10195	0.0400758	-0.484329	-1.43444	1.10097	0.46804	0.0689962	-1.21599	-1.28192	-2.20192	-0.40247	0.18097	0.167285	0.221513	-0.82487	-2.04411
TRITD6Av1G210820	DEAD-box ATP-dependent RNA helicase 1 isoform X1 [Phoenix dactylifera]	TraesCS6A01G358500	Traes_6AL_100DEEE3C.1	ATP-dependent RNA helicase DeaD			0.896497	-0.675716	2.2475	-0.449559	-0.832396	-1.17042	-0.553621	-0.145867	-0.818878	-0.297395	-0.859699	0.436415	-0.266192	2.13053	1.01674	1.49639	1.21299	1.35007	0.283771	1.45176	1.20792	1.12512	2.18509	1.14613	0.692232
TRITD6Av1G210910	pentatricopeptide repeat-containing At5g27460	TraesCS6A01G358600	Traes_6AL_E9693C7F1.1	Pentatricopeptide repeat-containing protein			-1.57929	-2.96192	-1.63906	-2.25121	-2.32087	-2.61101	-2.35611	-0.767927	-2.80251	-2.01571	-2.42745	-2.01571	-0.040461	-0.694412	-1.5497	-1.2093	-2.18264	-1.76108	-2.46356	-1.34796	-1.12814	-0.867887	-0.146534	-1.79212	-1.5497
TRITD6Av1G211490	response regulator 9 [Oryza sativa Japonica Group]	TraesCS6A01G359200	Traes_6AL_9C9D677D4.1	Two-component response regulator			0.890448	-0.371902	1.06732	-0.453094	-0.389573	-0.771502	-0.143923	0.418402	-0.671994	-0.371902	-0.817909	0.0476237	-0.619403	2.29743	1.94192	1.14049	0.163101	0.690249	0.538839	-0.294829	0.905683	0.795681	1.16625	1.04673	0.890448
TRITD6Av1G211930	LAZ1 homolog 2 [Oryza sativa Japonica Group]	TraesCS6A01G359900	Traes_6AL_CD50194CC.1	Transmembrane protein 184C family	*		-1.00459	0.129954	3.27651	-0.393836	0.599444	-0.783579	0.475953	0.692003	0.323084	1.64672	0.25277	-0.414794	-0.709111	-1.01621	-0.981683	-0.745763	-1.0398	-1.0398	-0.894224	-1.00459	-1.02795	-1.01621	-1.02795	-0.993082	-0.981683
TRITD6Av1G211950	Os02g0796600 [Oryza sativa Japonica Group] -- alpha beta hydrolase domain-containing 17B-like	TraesCS6A01G360000	Traes_6AL_DAE0E6A54.2	Alpha/beta-Hydrolases superfamily protein			0.862732	-0.644911	2.37571	-1.05469	-0.0485648	-0.897999	-0.812086	0.334881	-0.516766	0.544378	-1.07354	0.478049	1.83397	0.949332	1.16341	2.38424	0.262909	0.646155	0.938479	-0.185278	0.733792	0.646155	0.842536	0.470956	1.87567
TRITD6Av1G211990	probable serine threonine- kinase vps15 isoform X1 [Setaria italica]	TraesCS6A01G360100	Traes_6AL_FE126E2C3.1	Protein kinase-like			0.577272	-1.28068	1.21769	-1.24846	-0.874013	-1.47558	-0.242941	-0.284015	-0.637089	-0.68622	-1.85099	-0.47886	0.591297	-0.299615	0.46916	0.885523	-1.55676	-0.894377	0.0205934	-0.833836	-0.0482375	-0.00668377	-0.411996	-0.547798	0.0115381
TRITD6Av1G212160	DNA replication licensing factor mcm5 -- minichromosome maintenance 5 partial	TraesCS6A01G360600	Traes_6AL_62ADE10A8.1	DNA helicase			0.863816	-0.575314	-1.06992	0.0359563	-0.946274	-0.899931	-0.704428	-0.401004	-0.952281	-0.940316	-0.0150855	0.141796	-0.627306	2.11312	0.787277	0.869681	0.83936	0.822932	-1.06286	1.33473	1.01675	1.09035	1.68001	0.70413	-1.04894
TRITD6Av1G212170	Aspartate chloroplastic	TraesCS6A01G360700	Traes_6AL_0F8A39C3D.1	Aspartate aminotransferase			1.93187	-0.547819	-0.469202	0.610211	-0.860673	-0.903062	-0.721236	-0.0208555	-1.22226	-0.725409	0.122213	1.21925	0.739873	1.06803	1.67162	1.92076	1.70265	1.22486	1.38149	0.751857	0.744286	0.771866	1.4141	1.8912	2.02619
TRITD6Av1G212230	alpha-1,6-mannosyl-glyco 2-beta-N-acetylglucosaminyltransferase [Oryza sativa Japonica Group]	TraesCS6A01G361100	Traes_6AL_2E3805C981.1	Alpha-1,6-mannosyl-glycoprotein 2-beta-N-acetylglucosaminyltransferase	*		-0.180447	-2.20113	-0.53986	-2.49248	-2.25208	-2.44023	-2.26957	-2.13652	-2.28733	-1.84636	-2.34232	-0.100981	0.835158	-0.385194	0.262406	-0.3749	-1.05834	-0.809381	-1.01591	-0.454437	-0.0942643	-0.0140705	-0.409575	-0.268901	-0.118629
TRITD6Av1G212340	[Hordeum vulgare vulgare] -- RING-H2 zinc finger -like [Oryza sativa Japonica Group]	TraesCS6A01G361600	Traes_6AL_B7BC71219.1	RING/U-box superfamily protein			-0.880155	-0.939342	-1.06473	-1.00327	-0.960088	-0.960088	-1.00327	-0.886519	-1.05679	-1.0182	-0.801733	-0.54792	-0.0780144	-0.825054	0.649133	1.12786	0.460339	0.328102	0.94669	-0.779075	-0.1663	-0.365534	-0.0573879	0.801721	1.47444
TRITD6Av1G212380	RING zinc finger domain superfamily [Zea mays] -- E3 ubiquitin- ligase RNF12-B	TraesCS6A01G362000	Traes_6AL_375F74B36.2	E3 ubiquitin-protein ligase			1.67767	-1.57382	0.4001	2.31058	-0.673524	0.0400428	1.10603	0.872919	-1.47719	-0.164574	0.14821	0.833277	-1.07578	1.05334	1.14239	0.705328	0.14821	0.490377	0.950731	0.602759	0.775764	1.17323	1.85135	0.972614	0.681494
TRITD6Av1G212420	hypothetical protein F775_24835	TraesCS6A01G362200	Traes_6AL_1DB4C1ABA.1	Neutral/alkaline non-lysosomal ceramidase	*		0.813024	0.899052	-0.768638	1.41797	1.40638	1.55435	1.75081	0.599393	1.69973	1.26706	0.848046	-0.116745	-0.543676	-0.788155	-0.803297	-0.803297	-0.803297	-0.803297	-0.803297	-0.803297	-0.793153	-0.803297	-0.803297	-0.803297	-0.803297
TRITD6Av1G212480	neurochondrin -like [Oryza sativa Japonica Group]	TraesCS6A01G362500	Traes_6AL_A70F233D4.2	Neurochondrin			0.268243	-1.74207	1.01115	-1.88828	-1.75621	-2.20031	-1.74207	-0.79019	-1.77045	-0.764365	-2.13036	-1.51611	-0.81636	1.10555	-0.158682	0.575885	-0.370603	-0.127547	-0.561455	-0.0847733	-0.0135525	-0.102991	0.614327	-0.275054	-0.807597
TRITD6Av1G212550	SAND isoform X2 -- SAND isoform X1	TraesCS6A01G362600	Traes_6AL_4EDCD441D.2	Vacuolar fusion MON1-like protein			-0.0924082	-2.12512	-0.568759	-1.9586	-1.43949	-2.40696	-1.73659	-0.500346	-2.09126	-1.55569	-2.74988	-2.74988	-2.02438	-0.0116081	0.164408	0.943754	-1.86193	-1.43949	-0.929665	0.125961	0.028185	0.512244	-0.854818	-1.05763	-0.854818
TRITD6Av1G212580	F-box LRR-repeat 14-like [Brachypodium distachyon]	TraesCS6A01G362900	Traes_6AL_1D5D95365.1	F-box/LRR protein	*		0.333898	-0.796109	-1.02884	0.630526	-0.147401	-0.577133	-0.229453	1.27315	-0.828475	-0.370378	-0.764023	-0.861126	-0.638389	-0.828475	-0.457579	0.78093	-0.828475	-0.927304	-1.31405	-1.31405	-1.09811	-1.24066	-0.894067	-0.960841	-0.428283
TRITD6Av1G212590	F-box LRR-repeat 14-like [Brachypodium distachyon]	TraesCS6A01G363000	Traes_6AL_BA0DA1939.2	F-box/LRR-repeat protein	*		0.166253	-0.662047	-0.741204	1.17912	0.0319542	0.0995668	0.90245	0.669207	-0.176708	0.361	2.59299	0.0319542	2.97955	1.41535	1.12503	2.12902	-0.507494	-0.0366108	-0.862406	-0.545674	-0.78127	-0.584157	-0.106155	-0.176708	-0.248298
TRITD6Av1G212650	cadmium tolerance factor	TraesCS6A01G363400	Traes_6AL_42AECD084.1	Embryogenesis transmembrane protein-like			-0.087416	-1.26203	-1.4491	-0.087416	-1.17116	-1.08196	-1.03798	-1.21638	-1.21638	-1.03798	-1.49703	-1.49703	-1.49703	1.84144	1.28017	-0.994389	-1.49703	-0.123494	-0.823879	-0.618895	0.70611	0.582606	-1.08196	-0.782179	-1.4491
TRITD6Av1G212660	cadmium tolerance factor	TraesCS6A01G363500	Traes_6AL_300B78880.1	Embryogenesis transmembrane protein-like			-1.69528	-2.07184	-0.258822	-2.07184	-2.26292	-2.26292	-2.07184	-1.69528	-2.07184	-2.07184	-2.26292	-2.26292	-0.963625	-1.50974	-1.88264	-2.26292	-2.26292	-1.88264	-1.50974	-1.88264	-0.258822	-1.14394	-1.88264	-2.07184	-2.07184
TRITD6Av1G212740	phosphatase 2C 27	TraesCS6A01G363900	Traes_6AL_412CE3037.2	Protein phosphatase 2c, putative			0.267248	1.63328	1.44127	2.4934	2.45487	2.47146	2.61346	2.38213	2.23296	2.40144	3.45141	2.74135	1.04065	0.405897	0.336104	1.04065	0.55108	0.503322	1.62794	0.395459	0.237159	0.0552851	-0.497399	1.39341	1.21848
TRITD6Av1G212840	GPI transamidase component PIG-T	TraesCS6A01G364000	Traes_6AL_CF3F769C0.1	GPI transamidase component PIG-T			-8.70846	-10.0295	-9.39929	-9.96396	-9.89902	-10.3662	-10.0956	-9.16168	-10.4355	-9.70759	-10.7919	-9.89902	-7.82967	-8.81916	-8.93156	-7.04533	-10.4355	-10.4355	-10.2297	-10.0956	-9.77085	-10.1623	-10.0956	-9.16168	-9.77085
TRITD6Av1G213080	cytochrome b5 domain-containing RLF -- cytochrome b5 domain-containing RLF [Phoenix dactylifera]	TraesCS6A01G365100	Traes_6AL_DD81E0037.1	Cytochrome b5 reductase 4			2.76658	-0.374157	1.52793	0.101343	0.306551	-0.303318	0.794757	1.55384	0.00809572	0.638778	0.474318	1.66917	2.81467	1.57938	1.92052	2.22241	0.410194	0.750799	1.35736	1.66008	2.05064	2.11364	1.35021	1.98544	1.25457
TRITD6Av1G213120	Os02g0799300 [Oryza sativa Japonica Group]	TraesCS6A01G365300	Traes_6AL_D51D8E06E.1	Transmembrane protein			1.36972	-0.435959	0.596288	-1.17181	-1.12723	-1.33646	-1.08058	-0.844802	-1.05207	-0.619058	-1.09727	-0.475746	-0.19729	1.63226	1.68764	1.48969	0.279883	0.731611	0.853058	0.964322	0.927938	0.88472	1.24655	1.30928	0.952203
TRITD6Av1G213430	bifunctional nuclease 1-like [Brachypodium distachyon]	TraesCS6A01G367000	Traes_6AL_358252432.1	Bifunctional nuclease			-0.121506	-0.772855	-0.982592	-0.962632	-0.982592	-0.977528	-0.957761	-0.982592	-0.982592	-0.972514	-0.982592	0.153979	-0.398639	-0.938734	-0.612318	0.570253	0.667079	0.475243	1.19754	-0.948158	-0.982592	-0.962632	-0.51626	0.391541	1.2105
TRITD6Av1G213470	uncharacterized GTP-binding -like -- COBW domain-containing 1-like	TraesCS6A01G367100	Traes_6AL_086311AA3.1	CobW-domain-containing protein			0.921786	-0.863349	0.224052	-0.39247	-0.758586	-0.821129	-0.882075	-0.652604	-0.917464	-0.689929	-0.525648	0.0961407	0.302354	0.519292	0.350181	1.17818	2.23163	1.77473	1.68491	0.0575094	-0.11903	-0.0913766	0.755709	0.870971	1.71127
TRITD6Av1G213510	heparanase 3 -- Heparanase 3	TraesCS6A01G367300	Traes_6AL_986248807.1	Heparanase			-0.709263	-1.50807	-1.68037	-1.37588	-1.5308	-1.51559	-1.61928	-0.59426	-1.6625	-1.52316	-0.948208	0.560243	1.51981	-0.460349	-0.211916	0.244558	0.542682	0.0763217	-1.578	0.833849	0.153272	0.103992	0.521488	0.737343	0.380035
TRITD6Av1G213560	Speckle-type POZ	TraesCS6A01G367900	Traes_6AL_F6F98F2E3.1	BTB/POZ domain containing protein			1.4354	-1.1008	-0.165182	0.0578958	-0.113858	-1.09123	0.196123	0.284364	-0.67452	-0.0367471	-1.14937	0.1283	2.4723	-0.254018	0.103462	1.32763	-1.07226	-1.18916	0.486112	-0.720782	-0.0584528	-0.165182	-1.28196	-0.373035	-0.182611
TRITD6Av1G213630	Peroxidase 2	TraesCS6A01G368200	Traes_6AL_AB1775EE2.1	Peroxidase			-1.83146	-1.83146	-1.83146	-1.75484	-1.83146	-1.83146	-1.83146	-1.83146	-1.83146	-1.83146	-1.83146	-1.83146	-1.83146	-1.83146	-1.83146	-1.83146	-1.83146	-1.83146	-1.83146	0.937113	1.75522	1.28655	-1.83146	-1.83146	-1.83146
TRITD6Av1G213860	cinnamyl alcohol dehydrogenase 5	TraesCS6A01G369800	Traes_6AL_BFB21AE09.1	Alcohol dehydrogenase, putative			1.06771	-0.325086	-0.44887	0.00151654	-0.438792	-0.44887	-0.438792	-0.44887	-0.44887	-0.44887	-0.44887	2.2686	0.870746	-0.44887	0.179662	1.1335	-0.380344	2.08546	1.63677	-0.44887	-0.428813	-0.44887	-0.44887	-0.361587	0.748006
TRITD6Av1G213890	NRT1 PTR FAMILY -like [Setaria italica] -- Peptide transporter PTR2 -- NRT1 PTR FAMILY -like [Brachypodium distachyon] -- NRT1 PTR FAMILY [Oryza sativa Japonica Group]	TraesCS6A01G369900	Traes_6AL_2A4B93A66.1	Peptide transporter			0.601205	-0.691637	-0.775022	-1.03633	-1.03633	-1.05303	-0.746769	-0.892993	-1.0699	-1.03633	-1.0699	-0.908334	-0.360123	-0.746769	0.0270362	-0.231316	0.91763	1.9475	0.235548	-0.718979	-0.705253	-0.67813	-0.651434	-0.393915	-0.170406
TRITD6Av1G213910	cinnamyl alcohol dehydrogenase 5	TraesCS6A01G370100	Traes_6AL_710BC3192.1	Alcohol dehydrogenase, putative	*		-0.355231	-0.758268	-0.777078	-0.649171	-0.739642	-0.739642	-0.777078	-0.684842	-0.777078	-0.777078	-0.777078	1.98917	1.79581	-0.614162	-0.666923	-0.464178	-0.432404	0.181047	-0.758268	-0.777078	-0.777078	-0.777078	-0.579788	-0.385723	-0.579788
TRITD6Av1G213930	fmdA [Gossypium arboreum] -- formamidase-like isoform X1 [Brachypodium distachyon]	TraesCS6A01G370300	Traes_6AL_815BEC676.1	Acetamidase/formamidase, putative	*		0.00218166	0.69176	-0.356761	1.55827	1.70185	0.88488	0.865068	3.04006	0.449683	1.83206	1.30773	1.78486	0.19358	-0.484317	-0.484317	-0.425006	-0.484317	-0.484317	-0.484317	-0.484317	-0.484317	-0.476649	-0.484317	-0.469056	-0.484317

## Sheet: QA.gb-6B.2
ID Triticum durum	Annotiation Triticum durum	ID Triticum aestivum RefSeq 1.0	ID Triticum aestivum IWGSC2.26	Annotation Triticum aestivum		grain_z71	grain_z75	grain_z85	10DPA_Whole_Endosperm	20DPA_Whole_Endosperm	20DPA_Starchy_Endosperm	20DPA_Transfer_Cells	20DPA_Aleurone_Layer	30DPA_Starchy_Endosperm	30DPA_Aleurone_plus_Endosperm	endosperm 12DPA	inner_pericarp	outer_pericarp	leaf_z10	leaf_z23	leaf_z71	root_z10	root_z13	root_z39	stem_z30	stem_z32	stem_z65
TRITD6Bv1G222920	tropomyosin alpha-1 chain-like	TraesCS6B01G445700	Traes_6BL_BEF8B701B.2	Kinesin-like protein		0.126032	-0.764947	1.20083	0.340105	-0.469076	-1.12959	0.423646	-0.050888	-0.050888	0.297896	-1.81125	-1.81125	-1.81125	-1.18354	-0.050888	0.587325	-0.0959431	-0.566091	0.340105	-0.279617	-0.815706	-0.050888
TRITD6Bv1G223060	remorin isoform X1 [Oryza sativa Japonica Group]	TraesCS6B01G447400	Traes_6BL_AB15F6EF9.1	Remorin		-0.748458	0.678802	2.10353	-0.729102	1.73585	-0.281171	0.229253	2.20699	1.02943	2.1825	-0.199033	0.366019	-0.768198	-0.768198	-0.719563	-0.281171	-0.331336	0.362818	0.472002	-0.768198	-0.66417	-0.768198
TRITD6Bv1G223200	Os02g0823800 [Oryza sativa Japonica Group]	TraesCS6B01G449100	Traes_6BL_48A92BF75.2	Protein SMG8		-0.0473278	-1.29463	1.95013	-0.619396	-0.534995	-0.863267	-0.282645	0.0582733	-1.14044	-0.453959	-0.745302	-1.81687	-2.36307	-0.382413	-0.113427	-0.408139	0.318694	0.557569	0.462832	0.557569	0.350135	0.628749
TRITD6Bv1G223210	rop guanine nucleotide exchange factor 3-like	TraesCS6B01G449200	Traes_6BL_3ECAB0371.1	Rop guanine nucleotide exchange factor, putative		-0.597937	1.08601	-0.549499	-0.525625	1.12332	1.04813	-0.0115691	-0.501975	2.76196	0.542702	-0.23425	-0.672387	-0.672387	-0.672387	-0.672387	-0.647325	2.07784	1.43639	1.41449	-0.672387	-0.672387	-0.672387
TRITD6Bv1G223360	lysine-specific histone demethylase 1 homolog 3 [Setaria italica]	TraesCS6B01G449900	Traes_6BL_8BE7AE308.1	Lysine-specific histone demethylase 1-3-like protein		1.01685	-0.472328	0.96655	1.09035	-0.463003	-0.463003	0.674721	0.714646	-0.453714	0.0533262	-1.51166	-1.92246	-1.80466	-1.00453	-0.426064	-0.728686	-0.481691	-0.426064	-0.292465	0.274561	-0.813504	-0.718294
TRITD6Bv1G223420	50S ribosomal chloroplastic	TraesCS6B01G450500	Traes_6BL_22DCB4C2A.1	50S ribosomal protein L9		0.825943	-0.962803	-0.966506	-0.763053	-1.09672	-1.05544	-1.02546	-1.00506	-1.13125	-1.10151	-0.973991	-0.00253432	-0.856398	2.14428	1.42757	0.899734	-0.337559	-0.561413	-0.533195	0.638012	0.653428	1.5716
TRITD6Bv1G223570	signal peptide peptidase-like 4 -- growth-on GRO10 [Oryza sativa Japonica Group]	TraesCS6B01G451100	Traes_6BL_F03DF2949.2	Signal peptide peptidase-like protein		-1.19657	-1.24361	1.49235	0.453483	0.147954	-0.883748	0.706208	2.07476	-1.19657	0.290826	1.03385	1.41437	-1.10028	-1.78317	-1.13935	-1.00861	-0.752655	-0.400114	-0.656065	0.318693	0.377076	-0.482359
TRITD6Bv1G223620	phosphatidylinositol 4-phosphate 5-kinase 9-like [Zea mays] -- phosphatidylinositol 4-phosphate 5-kinase 9-like [Setaria italica]	TraesCS6B01G451200	Traes_6BL_7AA305267.1	Phosphatidylinositol-4-phosphate 5-kinase, putative		-0.140107	-1.35535	0.216516	-1.06825	-1.01066	-1.52679	-0.431708	0.100054	-1.56939	-0.766911	-1.17989	-0.518193	0.280702	-0.493093	-0.166344	0.952061	0.438411	0.72373	0.984727	0.0295946	0.293291	0.109262
TRITD6Bv1G223640	F-box FBD LRR-repeat At4g00160 isoform X1 [Oryza sativa Japonica Group]	TraesCS6B01G451500	Traes_6BL_55445DC2D.1	F-box family protein		0.499822	-0.923147	1.0376	0.0629225	-0.621859	-1.01548	-0.365621	-0.0781199	-0.742199	-0.370081	-2.26811	-1.78448	-2.0534	-0.14994	0.267643	-0.806099	0.160808	0.225796	0.411115	0.756074	0.65864	0.593256
TRITD6Bv1G223870	F-box FBD LRR-repeat At4g00160 isoform X1 [Oryza sativa Japonica Group]	TraesCS6B01G453300	Traes_6BL_E8F3B2953.1	F-box family protein		0.844572	-1.23158	-0.384479	1.04324	-0.384479	-0.15084	1.50485	-0.15084	-0.305253	-0.357916	0.657996	-0.773713	-0.492318	-1.49612	0.0471811	-1.49612	-1.01214	-0.744774	-0.0260659	0.485442	0.260072	0.143037
TRITD6Bv1G224240	Os02g0826300 [Oryza sativa Japonica Group]	TraesCS6B01G455200	Traes_6BL_09B68945F.1	CLAVATA3/ESR (CLE)-related protein 25		-0.659236	-1.09316	-0.825796	-0.605593	-0.797425	-1.09316	-0.825796	-0.713796	-1.06232	-1.03178	-0.475303	-1.1875	-0.605593	0.468315	-0.229669	-0.713796	1.76242	1.14997	1.21077	0.992715	2.16637	1.00879
TRITD6Bv1G224250	Os01g0138600 [Oryza sativa Japonica Group] -- Os06g0245600 [Oryza sativa Japonica Group]	TraesCS6B01G455400	Traes_6BL_12CACA992.1	Titan9, putative		1.41775	-1.114	0.534439	0.0361084	-1.06476	-1.58685	-0.446835	0.105964	-1.65178	-1.16454	-0.221228	0.152875	-0.425825	0.267787	0.248291	-0.776446	0.7193	0.353143	0.385336	1.65044	0.421477	-0.468079
TRITD6Bv1G224320	O-methyltransferase ZRP4	TraesCS6B01G455900	Traes_6BL_233E3C515.1	O-methyltransferase-like protein		-0.343798	-0.303701	-0.343798	-0.303701	-0.264755	-0.290594	-0.343798	-0.343798	-0.343798	-0.343798	-0.343798	-0.343798	-0.343798	-0.343798	-0.343798	-0.343798	3.82752	2.43918	1.92104	-0.202231	-0.290594	-0.343798
TRITD6Bv1G224340	ABC transporter F family member 3	TraesCS6B01G456000	Traes_6BL_CED3DB508.1	ABC transporter ATP-binding protein ARB1		0.630474	-1.49597	3.15708	-0.207902	-0.945673	-1.49597	0.205866	0.221698	-0.683549	-0.53255	-0.810913	-1.49597	-1.3194	0.164062	0.301918	-0.201294	0.853601	0.5406	0.549433	1.0722	0.724245	-0.230547
TRITD6Bv1G224430	plant intracellular Ras-group-related LRR 6	TraesCS6B01G456300	Traes_6BL_EC72CC85E.1	Leucine-rich repeat receptor-like protein kinase family protein, putative		0.87996	-1.27738	-0.535387	0.381639	-1.15768	-0.730548	-0.656276	-1.39201	-1.86433	-1.03877	1.24149	0.857529	0.714037	0.143516	-0.294904	-1.1184	1.26225	0.527088	0.761826	1.52452	0.626825	-0.260779
TRITD6Bv1G223070	DNA binding [Zea mays]	TraesCS6B01G447600	Traes_6BL_BEA91692F.1	AT hook motif DNA-binding family protein, putative		0.918677	-1.06864	-0.443648	0.624105	-1.0851	-1.50045	0.773693	0.182786	-1.11287	-0.904032	-1.37383	-0.806626	0.796826	-1.00156	-0.643231	-1.27658	0.199412	0.610893	0.831484	1.65017	1.01533	-0.628087
TRITD6Bv1G223230	FHA domain-containing DDL	TraesCS6B01G449300	Traes_6BL_60726C7E8.1	Smad/FHA domain protein		0.581308	-1.55018	3.13527	-0.0124593	-1.00287	-1.22769	-0.289541	-0.5108	-1.02397	-1.12661	-0.5108	-0.41668	-0.420886	-0.329884	-0.226256	-0.955994	0.740111	0.238122	0.478806	1.10307	-0.28554	-0.672496
TRITD6Bv1G223320	Os02g0823300 [Oryza sativa Japonica Group]	TraesCS6B01G449800	Traes_6BL_52758FF08.1	RING/U-box superfamily protein		-0.0349073	-1.33278	2.56069	-0.617317	-1.3595	-1.45497	-0.485174	-0.0264059	-1.17745	-0.586286	-0.397081	-0.701722	-0.72321	-0.535291	0.162575	0.744705	0.186344	-0.416428	-0.103828	-0.201338	-0.42615	0.325025
TRITD6Bv1G223460	acyl- -binding domain-containing 4	TraesCS6B01G450700	Traes_6BL_8E701DFD0.1	Acyl-CoA-binding domain-containing protein 4		0.922492	-1.311	0.5818	1.29522	-0.173888	-0.47473	0.0621226	1.02206	-1.29398	-0.144956	0.980856	0.81393	1.23329	-0.630945	-1.29964	-1.72426	1.33166	0.703093	1.10472	0.425863	-0.0740364	-0.666024
TRITD6Bv1G223770	[Hordeum vulgare vulgare]	TraesCS6B01G452500	Traes_6BL_4C6B99385.1	Hepatocellular carcinoma-associated antigen 59 family protein, expressed		0.955856	-0.874196	1.16195	0.235211	0.230188	-0.526425	0.644779	0.927253	-0.474038	-0.056315	-2.19207	-2.27851	-1.72845	0.61171	0.355747	0.235211	0.484746	0.601848	0.615637	0.853344	0.381052	0.514338
TRITD6Bv1G224120	High-light-induced chloroplastic	TraesCS6B01G454500	Traes_6BL_40826B32F.2	Photosystem II 22 kDa, chloroplastic		-0.0745711	-0.566057	-0.723961	-0.723961	-0.723961	-0.680683	-0.723961	-0.686689	-0.723961	-0.723961	-0.723961	-0.723961	-0.723961	1.14376	0.865503	0.985668	-0.723961	-0.723961	-0.723961	-0.0191077	0.100694	0.891615
TRITD6Bv1G224210	DEAD-box ATP-dependent RNA helicase 48	TraesCS6B01G455000	Traes_6BL_E8A304ECD.1	ATP-dependent RNA helicase		0.891897	-1.32115	2.15935	-0.571545	-0.71356	-1.02118	-0.503147	-0.35509	-1.10366	-0.825	-1.18864	-0.980829	-1.43656	0.447618	0.711603	-0.276093	0.576975	0.447618	0.447618	1.02235	0.0748887	0.553895
TRITD6Bv1G224500	sucrose transporter 2 [Zea mays]	TraesCS6B01G456500	Traes_6BL_FAD2FD89C.1	Sucrose transporter		0.462261	-0.753452	-0.27754	-1.04076	-1.20338	-1.39906	-0.878472	-1.20338	-0.753452	-1.15758	0.511246	1.31048	1.99219	-1.05496	-0.613926	0.00637732	1.3943	0.881773	0.906264	-0.353575	0.716727	-1.33148
TRITD6Bv1G224560	Splicing factor 3B subunit 2	TraesCS6B01G456800	Traes_6BL_D8E2982A8.1	Splicing factor 3B subunit 2		0.705055	-1.61695	1.99651	-0.588097	-0.707388	-1.72699	0.13219	0.35491	-0.603646	-0.424839	-1.66562	-1.6154	-0.51393	0.579189	0.21694	0.0767877	1.0834	0.612778	0.849407	1.22264	0.733328	0.111362
TRITD6Bv1G222820	[Hordeum vulgare vulgare]	TraesCS6B01G444800	Traes_6BL_10A30F5AE.1	RNA-binding protein Nova		-0.0354339	0.00527107	0.299193	1.53055	1.13031	1.09738	0.889431	0.763963	0.964988	0.953026	1.66023	1.04609	0.451288	-0.744966	-0.931355	-1.59853	0.28471	-0.299485	-0.112982	0.21868	-0.326749	-0.976646
TRITD6Bv1G222910	oligoribonuclease [Oryza sativa Japonica Group]	TraesCS6B01G445600	Traes_6BL_4674A8C0D.1	Oligoribonuclease		0.799538	-1.56964	0.00145907	-0.239951	0.462647	-0.500314	0.212863	0.562442	0.115882	-0.027774	0.671236	1.47054	1.15712	-1.36574	-0.303152	0.683107	-1.50027	-1.38779	-2.04624	-1.279	0.562442	-0.416735
TRITD6Bv1G224270	Electron transfer flavo subunit mitochondrial	TraesCS6B01G455600	Traes_6BL_4A85141F8.1	Electron transfer flavoprotein beta-subunit		0.394406	-1.51238	1.07859	0.0130903	-0.0814654	-0.913708	-0.549607	1.51833	-1.00666	-0.289064	-1.42424	-0.245634	-1.03742	0.501884	-1.58397	0.838112	2.13838	0.611399	0.641309	-0.193359	-0.102373	-0.488128
TRITD6Bv1G224480	probable prolyl 4-hydroxylase 3	TraesCS6B01G456400	Traes_6BL_C48F853F8.2	Prolyl 4-hydroxylase alpha subunit, putative		1.44478	-0.801891	-1.57149	1.56953	-0.483529	-0.137342	0.78266	-1.35046	-0.264976	-0.623608	0.662208	-1.55789	-0.264976	-1.14887	-0.715711	-0.660006	0.00425027	0.144074	-0.27271	-0.101116	1.0061	-0.861198
TRITD6Bv1G223850	F-box LRR-repeat At5g02700	TraesCS6B01G453100	Traes_6BS_B2D0168C0.2	FBD-associated F-box protein		0.355802	-0.448225	-0.520979	1.1054	0.482638	-0.000733404	0.580576	1.42699	0.157034	0.766213	0.592877	-0.101597	-2.06753	-0.0631871	0.536927	-0.458461	-0.0759104	-0.140744	-0.14514	0.780248	0.314054	0.366107
TRITD6Bv1G223900	F-box FBD LRR-repeat At4g00160 isoform X1 [Oryza sativa Japonica Group]	TraesCS6B01G453700	Traes_6BL_27FC24A82.1	F-box family protein		-0.563751	-0.913813	1.51788	-0.913813	0.765715	-0.649009	-0.823987	3.50121	-0.276238	0.700388	-1.43876	0.360386	-0.649009	-0.913813	-0.735737	-0.397451	-1.00527	-0.197022	-0.356721	-0.236474	0.39544	0.862142

## Sheet: QL.gb-6B.1
ID Triticum durum	Annotation Triticum durum	ID Triticum aestivum RefSeq 1.0	ID Triticum aestivum IWGSC2.26	Annotation Triticum aestivum			grain_z71	grain_z75	grain_z85	10DPA_Whole_Endosperm	20DPA_Whole_Endosperm	20DPA_Starchy_Endosperm	20DPA_Transfer_Cells	20DPA_Aleurone_Layer	30DPA_Starchy_Endosperm	30DPA_Aleurone_plus_Endosperm	endosperm 12DPA	inner_pericarp	outer_pericarp	spike_z32	spike_z39	spike_z65	leaf_z10	leaf_z23	leaf_z71	root_z10	root_z13	root_z39	stem_z30	stem_z32	stem_z65
TRITD6Bv1G194870	DEAD-box ATP-dependent RNA helicase 21	TraesCS6B01G364300	Traes_6BL_3EC464D6F.1	ATP-dependent RNA helicase	*	Arabidopsis AT2G33730 DEAD-box ATP-dependent RNA helicase 21. Homolog of the DEADbox pre-mRNA splicing factor Prp28 which regulates abundance of miRNA. It plays essential roles in miRNA biogenesis and interacts with the DCL1 complex and positively influences pri-miRNA processing. SMA1 binds the promoter region of genes encoding pri-miRNAs (MIRs) and is required for MIR transcription. It enhances …	0.0480067	-0.234308	-0.234308	-0.234308	-0.234308	-0.234308	-0.234308	-0.234308	-0.234308	-0.234308	-0.234308	-0.234308	-0.234308	-0.234308	4.77735	0.140287	-0.234308	-0.234308	-0.234308	-0.234308	-0.234308	-0.0451741	-0.234308	-0.234308	-0.234308
TRITD6Bv1G194880	DEAD-box ATP-dependent RNA helicase 21	TraesCS6B01G364400	Traes_6BL_3EC464D6F.1	ATP-dependent RNA helicase	*		0.0480067	-0.234308	-0.234308	-0.234308	-0.234308	-0.234308	-0.234308	-0.234308	-0.234308	-0.234308	-0.234308	-0.234308	-0.234308	-0.234308	4.77735	0.140287	-0.234308	-0.234308	-0.234308	-0.234308	-0.234308	-0.0451741	-0.234308	-0.234308	-0.234308
TRITD6Bv1G195190	Os11g0657200 [Oryza sativa Japonica Group] -- alkylated DNA repair alkB homolog 8	TraesCS6B01G365100	Traes_6BL_94AD62DAB.2	RNA-binding (RRM/RBD/RNP motifs) family protein			0.186598	-2.2197	0.035025	-0.239709	-1.09114	-1.24989	-0.14962	-0.0497739	-1.49461	-1.12572	0.363501	0.571295	-1.98151	1.22959	1.15561	1.22959	-0.0992944	0.129176	0.287347	0.363501	0.84979	0.56123	0.591327	1.18047	0.966935
TRITD6Bv1G195870	hypothetical protein TRIUR3_29772 -- Os02g0776200 [Oryza sativa Japonica Group]	TraesCS6B01G365900	Traes_6BL_73AD70FF6.1	Low-molecular-weight cysteine-rich 35	*		4.7979	-0.208358	-0.208358	-0.208358	-0.208358	-0.208358	-0.208358	-0.208358	-0.208358	-0.208358	-0.208358	-0.208358	-0.208358	-0.208358	-0.208358	-0.074093	-0.208358	-0.208358	-0.139934	-0.208358	-0.208358	-0.208358	-0.208358	-0.208358	-0.208358
TRITD6Bv1G196010	nuclear transcription factor	TraesCS6B01G366100	Traes_6BL_953171851.2	Nuclear transcription factor Y subunit A7			-1.05433	0.25033	-1.23455	-0.346343	-0.997244	-1.19327	-0.816549	1.03285	-1.25547	-0.697973	-0.195376	0.138088	0.126559	-0.507862	0.217226	-0.887141	-0.799233	1.92814	0.538382	0.419298	1.92283	1.53616	0.811738	1.45302	-0.389286
TRITD6Bv1G196440	Os02g0777100 [Oryza sativa Japonica Group]	TraesCS6B01G366800	Traes_6BL_969B92213.2	DENN domain-containing protein			0.439638	-1.64791	2.10338	-1.92459	-0.707061	-1.63861	-0.242821	-0.342544	-0.802834	-0.895872	-1.21473	0.563325	0.792793	0.515371	-0.0742579	0.284576	-0.424363	0.924861	1.32446	0.81915	0.745949	0.955981	-0.069478	-0.137294	0.652891
TRITD6Bv1G196760	myosin-15-like isoform X1 -- Myosin-J heavy chain	TraesCS6B01G367000	Traes_6BL_BABA3F1F0.1	myosin			0.390382	-1.2486	1.22526	1.59306	-0.16471	-0.304183	0.308198	1.04143	-0.858639	0.505892	-1.57526	0.417367	-0.483563	2.24884	-0.040567	0.995893	-1.6538	-0.460648	0.566596	-0.820595	-0.948995	-0.922948	0.965211	-0.17525	-0.600363
TRITD6Bv1G196910	probable histone acetyltransferase HAC-like 1 isoform X2	TraesCS6B01G367300	Traes_6BL_1D34FCEC3.1	Histone acetyltransferase			0.70631	-1.37754	-0.437853	-1.22571	-0.437853	-1.37754	-0.169305	0.280296	-1.15084	-0.369879	-1.85085	0.586854	-0.169305	1.33365	2.60146	0.824035	0.765386	0.154357	0.70631	-0.575531	-0.437853	-0.302469	0.217571	0.882263	0.824035
TRITD6Bv1G197020	pentatricopeptide repeat-containing At5g27270 -- pentatricopeptide repeat-containing At5g27270 isoform X2 -- Pentatricopeptide repeat-containing	TraesCS6B01G367600	Traes_6BL_B99AC2587.1	Pentatricopeptide repeat-containing protein			0.0150026	-0.845496	-0.520608	-0.743699	-0.772126	-0.743699	-0.772126	-0.772126	-0.875817	-0.801069	-0.34678	-0.472367	-0.39131	0.48818	0.461976	1.02842	1.59481	1.95842	2.21519	-0.830549	-0.860584	-0.815741	0.415055	0.805252	1.58178
TRITD6Bv1G197040	probable mediator of RNA polymerase II transcription subunit 37e [Brassica napus] -- Heat shock cognate 70 kDa 1 -- heat shock partial	TraesCS6B01G367800	Traes_6BL_B095FC217.1	70 kDa heat shock protein			0.97444	-0.876649	-0.00393257	-0.767923	-1.47582	-1.55276	-0.511314	-1.39203	-1.34941	-1.3731	-0.601441	-0.577189	-0.0554522	1.52823	1.2847	1.15924	0.662165	0.873344	-0.109866	0.726116	0.707289	0.751727	1.13634	1.02046	-0.177175
TRITD6Bv1G197190	Os02g0778500 [Oryza sativa Japonica Group]	TraesCS6B01G367900	Traes_6BL_7E6B5FCB4.2	Chalcone--flavonone isomerase			1.24112	-1.0407	-0.24332	0.00192511	-0.834609	-1.1012	-0.685606	0.23172	-1.18852	-0.769627	0.321963	1.4035	2.06401	1.01131	1.47656	1.47656	-1.12583	-0.487467	-1.60302	-0.35781	-0.125781	0.355797	0.598585	0.0557499	-0.675305
TRITD6Bv1G197420	[Hordeum vulgare vulgare]	TraesCS6B01G368100	Traes_6BL_EBFB14EC3.2	Cytochrome b559 subunit alpha			-0.649407	-0.694326	-0.694326	-0.694326	-0.660472	-0.694326	-0.694326	-0.694326	-0.694326	-0.694326	-0.694326	-0.694326	-0.694326	-0.595627	-0.51451	0.259601	0.509175	2.13722	1.8348	0.0164174	1.20483	1.35586	-0.350618	0.924461	2.16585
TRITD6Bv1G197750	DNA (cytosine-5)-methyltransferase DRM2	TraesCS6B01G369700	Traes_6BL_5EB27123F.1	DNA (Cytosine-5-)-methyltransferase	*	DNA methylation is critical for Arabidopsis embryogenesis and seed viability. Xiao et al., 2006	0.91178	-0.0947777	1.86875	0.331555	0.497695	-0.0647439	0.320642	1.80445	0.084452	1.1964	-0.818982	-0.157061	0.976649	0.763468	0.689129	1.24852	-0.931235	-1.04364	-1.06519	-1.16695	-1.21493	-1.16695	-0.902229	-1.06519	-1.00161
TRITD6Bv1G197760	pentatricopeptide repeat-containing At3g29230-like [Zea mays]	TraesCS6B01G369800	Traes_6BL_FA262CFAA.2	Pentatricopeptide repeat-containing protein			0.481842	-0.845651	3.07308	-0.657666	-0.941043	-0.941043	-0.292408	-0.292408	-0.751198	-0.382426	-0.941043	-0.941043	0.886411	1.79293	0.0594438	1.42557	0.145425	0.398838	-0.751198	-0.657666	-0.845651	0.645724	0.564133	0.0594438	-0.292408
TRITD6Bv1G198430	Os02g0780500 [Oryza sativa Japonica Group]	TraesCS6B01G370500	Traes_6BL_028068EFA.1	Protein EFR3-like protein	*		0.757293	-0.296505	0.66814	0.486987	0.37411	0.37411	1.09368	0.66814	0.265672	0.825867	-0.252744	-0.252744	-0.181867	-0.668078	-0.11341	3.63966	-0.913199	-0.893243	-0.834538	-0.796335	-0.873483	-0.74036	-0.834538	-0.668078	-0.834538
TRITD6Bv1G198440	ribonuclease 1	TraesCS6B01G370600	Traes_6BL_798EC1015.1	Ribonuclease			2.20332	-0.298879	-0.771725	-0.739355	-0.771725	-0.771725	-0.618671	-0.771725	-0.750039	-0.771725	-0.771725	-0.545023	0.848292	-0.677351	-0.637884	1.46077	-0.320423	-0.257023	2.62171	0.695986	0.324069	0.328088	-0.707914	0.470803	1.22987
TRITD6Bv1G198480	Sn1-specific diacylglycerol lipase alpha	TraesCS6B01G370900	Traes_6BL_4C2C2BD82.2	Sn1-specific diacylglycerol lipase alpha			1.74645	-0.935011	2.35078	-0.2289	-1.07524	-1.39707	-0.43627	0.0501833	-0.74431	-0.0251474	-1.52583	-1.43325	-1.07524	0.724584	1.05303	0.724584	-0.373638	-0.312402	-0.159291	0.614424	0.426587	0.741146	0.194922	1.23139	-0.136474
TRITD6Bv1G198650	probable polygalacturonase	TraesCS6B01G371200	Traes_6BL_A1BBEE7D1.2	Pectin lyase superfamily protein			-0.427501	-0.790679	-1.09	-0.58153	-0.58153	-0.617699	-0.62385	-0.741231	-0.422397	-0.535166	-0.100503	0.0781569	0.0163486	-0.46394	1.51379	0.26304	0.0749931	-0.146444	-0.889196	0.121477	-0.111801	-0.0930383	0.990021	1.62791	3.53076
TRITD6Bv1G198720	GPI ethanolamine phosphate transferase 2 isoform X2 -- GPI ethanolamine phosphate transferase 2	TraesCS6B01G371600	Traes_6BL_71B7F23DE.1	GPI ethanolamine phosphate transferase 2			-0.377474	-1.48682	1.21579	0.738229	-0.550959	-1.3268	0.0809073	0.951117	-0.946749	-0.180289	-0.622897	-0.550959	-1.48682	1.67205	1.93124	0.676661	-0.752553	-0.533209	-1.11047	0.601284	0.154078	0.0660833	1.54916	0.822601	-0.533209
TRITD6Bv1G198780	zinc finger CCCH domain-containing 55-like [Zea mays]	TraesCS6B01G372100	Traes_6BL_2801119FA.2	zinc finger CCCH domain protein			1.05329	-0.755901	1.83888	0.721821	-0.893713	-1.29419	-0.152393	0.104884	-1.31091	-0.678618	-0.864228	-0.798814	-0.00704265	2.18261	1.21547	0.847768	-1.44773	-0.437415	-0.791624	0.590981	0.0993754	0.499212	1.04497	0.104884	-0.871575
TRITD6Bv1G194050	THO complex subunit 5A isoform X1	TraesCS6B01G363200	Traes_6BL_69E7B30B8.2	THO complex subunit 5			0.921509	-1.17484	2.19425	0.106076	-0.598444	-1.11983	-0.153004	0.0519279	-1.04878	-0.52353	-1.72961	-1.33962	-1.71732	1.27342	0.92792	1.13434	0.0668437	-0.0876493	-0.232095	0.432034	0.440248	0.582531	1.15727	0.540135	-0.103786
TRITD6Bv1G194190	MAG2-interacting 2	TraesCS6B01G363500	Traes_6BL_28CC2BD8E.1	Neuroblastoma-amplified sequence			1.48538	-1.32678	1.21928	0.263993	-0.640264	-1.06693	-0.186153	0.195846	-1.10615	-0.123974	-1.82196	-1.50661	0.565387	1.2293	1.62097	2.05567	-0.820648	-0.259235	-0.0042288	-0.287221	-0.159308	-0.186153	-0.0805221	0.545539	0.39477
TRITD6Bv1G194220	remorin -like [Oryza sativa Japonica Group]	TraesCS6B01G363600	Traes_6BL_C4784CB00.2	Remorin			0.904521	-0.911519	0.502896	-0.458701	-1.04017	-1.01834	-0.797031	0.192059	-1.36317	-1.14487	0.151065	0.242438	0.43566	2.26223	1.15629	0.440724	0.29547	0.0995843	-1.50783	0.830936	-0.0549282	0.093004	1.41409	0.992846	-1.71725
TRITD6Bv1G194390	mannan endo-1,4-beta-mannosidase 9	TraesCS6B01G363900	Traes_6BL_F93CB40D3.1	Mannan endo-1,4-beta-mannosidase 4	*		4.8	-0.2	-0.2	-0.2	-0.2	-0.2	-0.2	-0.2	-0.2	-0.2	-0.2	-0.2	-0.2	-0.2	-0.2	-0.2	-0.2	-0.2	-0.2	-0.2	-0.2	-0.2	-0.2	-0.2	-0.2
TRITD6Bv1G195170	Seryl-tRNA synthetase -- serine--tRNA ligase-like -- seryl-tRNA synthetase [Oryza sativa Japonica Group]	TraesCS6B01G365000	Traes_6BL_E3AE02B7C.1	Serine--tRNA ligase			0.646751	-1.94321	1.13039	0.240537	-0.926126	-1.58461	-0.445723	-0.310545	-1.34963	-1.01172	-1.22128	-0.717324	-1.31991	1.15894	0.638282	0.966151	0.800294	0.747285	0.0681718	1.14076	0.669832	0.690551	1.18781	0.825251	-0.0809424
TRITD6Bv1G196160	replication A1a [Saccharum hybrid cultivar R570]	TraesCS6B01G366400	Traes_6BL_FC29AD8EA.1	Replication protein A 70 kDa DNA-binding subunit			0.553588	-1.41785	1.33844	0.823465	-0.585899	-1.25143	0.145796	0.369554	-0.759089	-0.253773	-2.36428	-0.95536	-1.23671	1.63363	0.862491	2.00471	-0.0224429	0.467235	0.00787842	0.165035	-0.178389	0.126444	0.807724	-0.308696	0.0279385
TRITD6Bv1G196670	LRR receptor-like serine threonine- kinase ERECTA isoform X1 -- LRR receptor-like serine threonine- kinase ERECTA isoform X2	TraesCS6B01G366900	Traes_6BL_943A1D959.1	Receptor protein kinase			0.917867	-0.577131	-0.125376	-0.61708	-0.729601	-0.720455	-0.592909	-0.702422	-0.693534	-0.729601	-0.65879	-0.608954	-0.757583	1.91724	1.91948	0.868205	1.00413	1.0501	-0.608954	-0.757583	-0.738837	-0.748164	1.89049	1.39237	-0.592909
TRITD6Bv1G196900	Isoleucyl-tRNA synthetase	TraesCS6B01G367200	Traes_6BL_DE8B30E67.1	Isoleucine--tRNA ligase			0.605871	-0.943625	-0.516536	0.0515626	-0.929317	-1.13102	-0.698486	-0.195516	-0.936448	-0.614607	-1.30495	-1.22845	-1.35551	0.491548	0.64394	0.680776	2.51863	1.75264	0.709746	0.107201	-0.0753023	-0.0786625	0.936312	0.296334	1.21386
TRITD6Bv1G196920	Os02g0778300 [Oryza sativa Japonica Group] -- transmembrane 192 isoform X3 [Oryza sativa Japonica Group]	TraesCS6B01G367400	Traes_6BL_59FD7B5E5.1	FRIGIDA interacting protein 1			0.684565	-1.50537	0.592082	1.0823	-0.502155	-0.671593	0.539455	1.28811	-1.56864	-0.299381	2.07883	1.05556	-0.413583	1.00136	0.955441	1.47302	-0.624433	-0.703445	-0.719498	-0.901942	-0.687477	-1.32315	0.0194385	-0.577998	-0.271492
TRITD6Bv1G198490	ATP-dependent DNA helicase Q-like 3 isoform X1 -- ATP-dependent DNA helicase Q-like 3 [Oryza sativa Japonica Group]	TraesCS6B01G371000	Traes_6BL_B9D514C3D.1	ATP-dependent RNA helicase DeaD			0.937332	-1.68751	1.85796	-0.177341	-0.831942	-2.06576	-0.502715	0.558661	-1.44392	-0.460668	-0.609674	0.143291	0.250965	1.31302	0.891786	0.356002	-0.877812	-0.653216	-0.296483	0.607864	0.143291	0.475381	1.32684	1.35433	-0.609674
TRITD6Bv1G194260	mannan endo-1,4-beta-mannosidase 9	TraesCS6B01G363700	Traes_6BL_C769173FE.1	Mannan endo-1,4-beta-mannosidase 4	*		-0.316355	-0.316355	0.196065	-0.316355	0.0474012	-0.316355	-0.316355	-0.316355	0.527752	1.01085	-0.316355	-0.316355	-0.316355	-0.316355	4.54504	-0.316355	-0.316355	-0.316355	-0.316355	-0.316355	-0.316355	-0.316355	-0.316355	-0.316355	-0.316355
TRITD6Bv1G194380	mannan endo-1,4-beta-mannosidase 9	TraesCS6B01G363800	Traes_6BL_F8405FA11.1	Mannan endo-1,4-beta-mannosidase 4	*		-0.215041	-0.215041	-0.215041	-0.215041	-0.129777	-0.215041	-0.215041	-0.215041	-0.215041	-0.215041	-0.215041	-0.215041	-0.215041	-0.215041	-0.0198759	4.79529	-0.215041	-0.215041	-0.215041	-0.215041	-0.215041	-0.215041	-0.129777	-0.215041	-0.215041
TRITD6Bv1G195150	alpha-amylase partial [Hordeum vulgare spontaneum]	TraesCS6B01G364900	Traes_6BL_9BF9471342.1	Alpha-amylase	*		3.67697	-0.310198	-0.310198	-0.310198	-0.310198	-0.310198	-0.310198	-0.310198	-0.310198	-0.310198	-0.310198	-0.310198	-0.310198	-0.175869	-0.175869	2.92027	-0.310198	-0.310198	-0.310198	-0.310198	-0.310198	-0.175869	-0.310198	-0.175869	-0.310198
TRITD6Bv1G195280	Kinesin-related 11	TraesCS6B01G365300	Traes_6BL_F24527DB6.1	Kinesin-like protein			0.634613	-0.562868	-1.17025	0.328488	-0.503387	-0.120899	-0.354207	-0.912407	-1.12292	-0.887827	-1.48554	-1.59272	-1.62999	1.19552	1.64869	0.859381	0.204346	0.336452	-0.372157	0.796822	0.364037	0.997015	1.50457	0.590679	1.25455
TRITD6Bv1G196780	serine threonine- kinase At5g01020-like -- kinase superfamily	TraesCS6B01G367100	Traes_6BL_C0D2C63FE.2	Kinase family protein			-0.054491	-0.50221	-0.726234	-0.735055	-0.743963	-0.743963	-0.743963	-0.743963	-0.735055	-0.743963	-0.743963	-0.743963	0.181039	-0.334434	-0.588224	0.128553	-0.650531	0.752495	2.6286	0.981413	1.88079	1.99237	0.0323454	1.15929	-0.202924
TRITD6Bv1G197580	U-box domain-containing 33 isoform X1 [Oryza sativa Japonica Group]	TraesCS6B01G368800	Traes_6BL_37672E294.1	Kinase family protein			-0.328154	-0.328154	-0.328154	-0.328154	-0.328154	-0.328154	-0.328154	-0.328154	-0.328154	-0.328154	3.90635	-0.328154	-0.328154	-0.328154	0.0416548	0.435757	-0.328154	-0.328154	-0.328154	-0.328154	-0.328154	-0.328154	-0.328154	2.50747	-0.328154
TRITD6Bv1G198750	MADS box interactor-like [Oryza sativa Japonica Group]	TraesCS6B01G371800	Traes_6BL_53137C796.1	RING finger protein			0.817002	-1.92545	0.539012	-1.41205	-0.89979	-1.48368	-1.06417	-0.293347	-1.23837	-0.996745	0.320839	1.46818	1.72865	-0.141169	0.35422	-0.11091	-0.254172	-0.0171272	1.20895	1.43998	0.558265	0.95719	-0.286763	0.332826	0.398626

## Sheet: QL.gb-6B.2
ID Triticum durum	Annotation Triticum durum	ID Triticum aestivum RefSeq 1.0	ID Triticum aestivum IWGSC2.26	Annotation Triticum aestivum			grain_z71	grain_z75	grain_z85	10DPA_Whole_Endosperm	20DPA_Whole_Endosperm	20DPA_Starchy_Endosperm	20DPA_Transfer_Cells	20DPA_Aleurone_Layer	30DPA_Starchy_Endosperm	30DPA_Aleurone_plus_Endosperm	endosperm 12DPA	inner_pericarp	outer_pericarp	spike_z32	spike_z39	spike_z65	leaf_z10	leaf_z23	leaf_z71	root_z10	root_z13	root_z39	stem_z30	stem_z32	stem_z65
TRITD6Bv1G001260	callose synthase 7-like	TraesCS6B01G001900	Traes_6BS_2858DDA68.1	Callose synthase-like protein			-0.557152	-0.557152	-0.557152	-0.524457	-0.492081	-0.492081	-0.428261	-0.273883	-0.460017	-0.492081	-0.590172	-0.590172	-0.590172	3.25939	1.85613	-0.492081	0.150336	0.55004	-0.557152	0.0148668	-0.304189	-0.460017	1.99604	1.05149	-0.460017
TRITD6Bv1G000190	translationally-controlled tumor homolog	TraesCS6B01G002800	Traes_6BS_E56B3C28D.1	Translationally-controlled tumor			-0.777555	-0.75765	-0.777555	-0.777555	-0.777555	-0.777555	-0.777555	-0.777555	-0.777555	-0.777555	-0.777555	0.676839	-0.577677	-0.468481	1.75071	0.713986	1.31764	2.23616	1.66155	-0.553258	-0.390302	-0.23829	1.36645	0.952316	0.085543
TRITD6Bv1G000260	LRR receptor-like serine threonine- kinase	TraesCS6B01G003800	Traes_6BS_CF681530F.1	Receptor-kinase, putative			-0.957042	-0.957042	0.641639	0.641639	-0.957042	-0.153744	-0.153744	-0.153744	1.42926	2.20928	-0.957042	-0.957042	-0.957042	-0.957042	0.641639	-0.957042	-0.153744	-0.153744	0.641639	-0.153744	-0.957042	1.42926	1.42926	-0.957042	1.42926
TRITD6Bv1G000830	FAM10 family At4g22670-like -- FAM10 family At4g22670	TraesCS6B01G005400	Traes_6BS_ED3820356.2	tetratricopeptide repeat (TPR)-containing protein			1.13352	-1.2788	0.51822	1.12009	-0.431464	-1.12658	-0.226852	0.200135	-0.888191	-0.282673	-1.95121	-1.54856	-1.93752	1.34874	0.49246	1.10785	-0.0803217	0.0628005	-0.0862791	0.776585	0.880929	0.982918	1.12263	0.409936	-0.318352
TRITD6Bv1G001040	LRR receptor-like serine threonine- kinase	TraesCS6B01G006600	Traes_6BS_83614F9DD.1	Protein kinase, putative			-0.289973	-0.264122	-0.289973	-0.289973	-0.289973	-0.289973	-0.264122	-0.289973	-0.289973	-0.289973	-0.289973	-0.289973	-0.289973	-0.289973	-0.289973	-0.289973	-0.289973	-0.289973	-0.289973	-0.289973	2.99425	3.62342	-0.289973	-0.289973	-0.289973
TRITD6Bv1G001180	vacuolar amino acid transporter 1-like -- amino acid permease [Zea mays]	TraesCS6B01G007400	Traes_6BS_B91B55B00.1	Amino acid transporter			1.21775	-0.712047	-0.843899	-0.598521	-0.838197	-0.826909	-0.934584	-1.02937	-0.783253	-1.02937	-0.762269	-1.0586	-0.339072	-0.897096	-0.483963	1.10425	1.10794	0.738664	0.860665	1.73462	1.64047	1.6983	0.671436	0.54018	-0.177102
TRITD6Bv1G001190	Os10g0182800 [Oryza sativa Japonica Group]	TraesCS6B01G007500	Traes_6BS_0020E1D5A.1	2-oxoglutarate (2OG) and Fe(II)-dependent oxygenase superfamily protein
TRITD6Bv1G001200	Os10g0182800 [Oryza sativa Japonica Group]	TraesCS6B01G007600	Traes_6BS_2A2EEFC8C.1	RNA-binding (RRM/RBD/RNP motifs) family protein
TRITD6Bv1G001470	pathogen-related -like isoform X2 [Oryza brachyantha]	TraesCS6B01G010100	Traes_6BS_B3BEB9210.1	Pathogen-related protein			-0.354844	-0.354844	-0.294955	-0.354844	-0.354844	-0.354844	-0.354844	-0.354844	-0.354844	-0.251531	-0.354844	-0.354844	-0.354844	-0.354844	-0.354844	-0.354844	-0.294955	-0.354844	-0.294955	1.12751	3.19438	3.15657	-0.309709	-0.354844	-0.354844
TRITD6Bv1G001640	Wall-associated receptor kinase 3	TraesCS6B01G010600	Traes_6BS_444272B22.1	Receptor-like protein kinase			-0.367966	-0.367966	-0.367966	-0.367966	-0.367966	-0.367966	-0.367966	-0.367966	-0.367966	-0.367966	-0.367966	-0.367966	-0.367966	-0.367966	-0.367966	-0.367966	-0.367966	-0.227348	-0.367966	2.74407	2.60528	2.60528	-0.367966	-0.367966	-0.367966
TRITD6Bv1G001950	senescence-associated DIN1 [Zea mays]	TraesCS6B01G011400	Traes_6BS_DA8DF3904.1	Rhodanese-related sulfurtransferase			0.469665	-0.70107	-0.727526	-0.727526	-0.727526	-0.727526	-0.727526	-0.727526	-0.727526	-0.727526	-0.727526	-0.727526	-0.727526	-0.727526	-0.579389	0.421405	1.46769	1.43873	2.19331	2.01758	0.758307	0.644127	1.40962	-0.323809	-0.485849
TRITD6Bv1G002280	wall-associated receptor kinase 2-like	TraesCS6B01G015800	Traes_6BS_C910444AA.1	Receptor-like protein kinase			-0.130452	-0.293231	-0.334933	-0.334933	-0.334933	-0.334933	-0.293231	-0.334933	-0.334933	-0.334933	-0.334933	-0.334933	-0.334933	-0.293231	-0.334933	-0.170558	-0.251939	-0.293231	-0.334933	0.0645146	3.53866	3.06369	-0.334933	-0.251939	-0.334933
TRITD6Bv1G002790	BURP domain-containing 3	TraesCS6B01G015900	Traes_6BS_403B8957E.1	BURP domain protein RD22			-0.39125	-0.39125	-0.39125	-0.39125	-0.39125	-0.39125	-0.39125	-0.39125	-0.39125	-0.39125	-0.39125	-0.39125	0.0390839	-0.39125	-0.370565	-0.39125	-0.39125	0.322992	-0.270122	-0.39125	-0.39125	-0.39125	1.10097	2.67919	3.54095
TRITD6Bv1G003030	Os02g0104200 [Oryza sativa Japonica Group]	TraesCS6B01G017800	Traes_6BS_FFACFB6AA1.1	stress response NST1-like protein			0.0475842	-0.670212	1.09836	-0.336003	0.322071	-0.269412	0.762855	0.86476	-0.0950083	1.10346	0.759028	1.19107	2.54266	-1.04754	0.0317676	-0.0328845	-2.09203	-0.805989	-0.908643	-1.1264	0.0283607	0.291753	-1.51666	0.386887	-0.52983
TRITD6Bv1G003650	large proline-rich BAG6 isoform X1 [Oryza sativa Japonica Group] -- ubiquitin family [Zea mays] -- calreticulin interacted	TraesCS6B01G020900	Traes_6BS_21C42C224.1	Ubiquitin family protein			1.36841	-0.960711	0.0325023	0.0183084	-1.09853	-1.30141	-0.256835	-0.573474	-1.21066	-0.753619	-2.035	-1.20714	-0.954731	1.37301	1.1017	1.49289	0.0403315	0.643568	0.65722	0.904846	0.807496	0.766177	0.848657	0.576737	-0.279745
TRITD6Bv1G003900	70 kDa peptidyl-prolyl isomerase	TraesCS6B01G022600	Traes_6BS_EAFF16AFF.1	Peptidylprolyl isomerase	*		-0.216056	-0.216056	-0.0213779	-0.216056	-0.216056	-0.216056	-0.216056	-0.150522	-0.216056	-0.216056	-0.216056	-0.216056	-0.216056	-0.216056	4.79471	-0.0856334	-0.216056	-0.216056	-0.216056	-0.216056	-0.216056	-0.216056	-0.216056	-0.216056	-0.216056
TRITD6Bv1G003990	hypothetical protein TRIUR3_17744	TraesCS6B01G023200	Traes_6BS_EE1BBAFD1.1	Mitochondrial transcription termination factor-like			1.55976	-1.5417	-0.611267	-0.570509	-0.570509	-1.20225	-0.413076	-0.477618	-1.43007	-0.929447	-1.43007	0.605918	0.383301	2.31238	1.27826	1.55976	-0.00918792	0.275142	-0.215858	-0.180354	0.334646	-0.239775	0.596982	0.86988	0.0456538
TRITD6Bv1G004020	hypothetical protein F775_09959	TraesCS6B01G023400	Traes_6BS_4D22F1222.2	Mitochondrial transcription termination factor-like			0.433765	-1.09329	-0.67497	-0.525079	-0.933106	-1.09329	-1.14762	0.0407815	-0.525079	-0.427121	2.53272	0.55943	0.391307	0.999626	0.803389	2.56285	0.723128	0.0856927	-0.378715	-0.828562	-1.03944	-0.330683	0.348556	-0.525079	0.0407815
TRITD6Bv1G004030	hypothetical protein TRIUR3_12443	TraesCS6B01G023500	Traes_6BS_938E60C80.1	Mitochondrial transcription termination factor-like			-0.173018	-0.256359	-0.42552	-0.42552	-0.256359	-0.42552	0.152446	-0.090482	-0.173018	-0.42552	-0.42552	-0.42552	4.54799	0.388656	0.23191	0.84234	-0.42552	-0.42552	-0.42552	-0.256359	-0.340521	0.0722349	-0.00873612	-0.42552	-0.42552
TRITD6Bv1G004070	NEDD8-conjugating enzyme Ubc12 -- NEDD8-conjugating enzyme Ubc12-like	TraesCS6B01G023900	Traes_6BS_73AF866E3.2	Ubiquitin-conjugating enzyme E2, putative			0.109981	-1.62964	1.44052	-1.68586	-1.10402	-2.30858	-0.576627	0.361988	-1.62865	-0.733836	-0.0151066	0.420328	1.10561	0.195414	0.337431	0.304079	-0.203941	0.0185239	0.698256	0.959229	0.743986	0.884486	0.807643	0.809929	0.688859
TRITD6Bv1G004110	hypothetical protein F775_21320	TraesCS6B01G024200	Traes_6BS_B8A0BF56F.2	Mitochondrial transcription termination factor-like			1.07314	-1.38848	-0.63458	-0.455308	-0.428772	-1.06752	-0.536547	-0.536547	-0.402499	-0.536547	-2.28134	0.0747651	1.06564	2.05757	1.39068	1.94126	0.0418007	0.107325	-0.578119	0.393374	-0.648885	0.096516	0.107325	0.771814	0.373933
TRITD6Bv1G004120	hypothetical protein F775_18732	TraesCS6B01G024400	Traes_6BS_577217561.1	Mitochondrial transcription termination factor-like			0.700209	-1.57786	-0.0052012	-0.192578	-1.16085	-1.33955	-0.603654	0.00993164	-1.45649	-1.16085	0.353268	-0.478234	1.22708	1.74194	0.935037	1.72427	0.18618	0.143015	-1.62771	0.18618	-0.241179	0.113913	1.29866	0.712366	0.512101
TRITD6Bv1G004310	SKP1 1B	TraesCS6B01G024700	Traes_6BS_60289FA38.1	SKP1-like protein	*	SKP1, cullin/CDC53, F-box protein (SCF) complexes play important roles in selecting substrates for proteolysis by facilitating the ligation of ubiquitin to specific proteins.	0.554819	-0.0383178	-0.343038	2.06801	0.566303	0.61105	1.7481	0.0756128	0.787522	0.525562	2.23427	1.06118	0.190843	-0.555392	-0.862413	-0.862413	-0.862413	-0.862413	-0.862413	-0.862413	-0.862413	-0.862413	-0.862413	-0.862413	-0.862413
TRITD6Bv1G004330	hypothetical protein F775_16499	TraesCS6B01G024800	Traes_6BS_E71FD70EE1.1	Mitochondrial transcription termination factor-like			1.04221	-1.10487	-0.481905	-0.368545	-0.658454	-1.20765	0.00385237	-0.453251	-0.812019	-0.510774	-1.03784	-0.719147	-0.0215865	2.24656	2.17506	1.95222	-0.313091	0.590694	-0.453251	-0.780812	-0.510774	-0.539861	0.590694	0.590694	0.781839
TRITD6Bv1G004420	hypothetical protein F775_21193	TraesCS6B01G025000	Traes_6BS_1E0D70258.1	Mitochondrial transcription termination factor-like			1.6262	-1.02298	-1.0722	-0.421228	-0.830502	-0.644721	-0.690564	-0.123265	-0.554198	-0.291489	-0.000484808	-1.48323	-0.509506	2.6789	0.574336	1.85971	-0.644721	0.501175	-0.206714	0.464215	0.501175	-0.206714	1.28749	0.0398224	-0.830502
TRITD6Bv1G004740	hypothetical protein F775_13520	TraesCS6B01G027600	Traes_6BS_7F1846171.1	Mitochondrial transcription termination factor-like			0.456035	-1.05058	-1.472	0.190624	-1.35183	-0.724188	-0.208023	-0.486829	-1.17913	-1.06865	1.17579	1.64129	-0.691573	1.76231	1.52435	1.15692	1.19456	-0.124494	-0.807109	-0.308119	0.713133	0.152784	0.658861	-0.279221	-0.874923
TRITD6Bv1G004790	his-containing phosphotransfer [Zea mays]	TraesCS6B01G027800	Traes_6BS_8EC98E541.1	Histidine-containing phosphotransfer protein			2.05246	-1.45725	1.10446	-0.453912	-1.1102	-1.488	-1.3248	-0.82832	-1.14861	-0.872456	-1.22788	-0.392409	0.312553	1.2504	1.15817	1.4091	0.726342	0.294661	0.399539	0.1772	-0.157136	0.138525	0.603384	0.246097	0.588072
TRITD6Bv1G004830	hypothetical protein F775_17151	TraesCS6B01G028000	Traes_6BS_A3531CD43.1	Mitochondrial transcription termination factor-like			0.718463	-0.927676	-0.795715	-0.368338	-0.606359	-0.763462	-0.199539	-0.117996	-0.606359	-0.699802	-0.339654	3.24421	2.11785	0.739744	0.288416	1.14109	-0.795715	-0.39725	-0.575738	-0.227133	-0.606359	-0.254937	0.945966	-0.368338	-0.545374
TRITD6Bv1G005160	probable methyltransferase PMT18 [Oryza sativa Japonica Group]	TraesCS6B01G029000	Traes_6BS_CC5D0AE13.1	S-adenosyl-L-methionine-dependent methyltransferases superfamily protein			0.944292	-1.15414	0.00943771	-0.999212	-1.28492	-1.35343	-1.22774	-0.924826	-1.36135	-1.11619	-0.589206	0.115472	1.5666	1.24008	1.48321	0.758849	0.189839	0.232245	-0.950758	0.555164	0.893106	0.868172	1.02078	0.874883	0.209637
TRITD6Bv1G005630	Sexual differentiation process isp7	TraesCS6B01G032600	Traes_6BS_E1EE5FA4A1.1	tRNA-specific 2-thiouridylase MnmA	*		1.12917	-0.00335373	-0.508806	1.90951	-0.0634356	-0.110405	0.573038	1.27073	-0.374903	-0.0405761	1.59135	2.91272	-0.048151	-0.695295	-0.72062	-0.707896	-0.695295	-0.670458	-0.733471	-0.72062	-0.733471	-0.733471	-0.707896	-0.519705	-0.598688
TRITD6Bv1G005640	zinc finger with UFM1-specific peptidase domain isoform X1 [Elaeis guineensis]	TraesCS6B01G032700	Traes_6BS_A91A1171B.2	Zinc finger with UFM1-specific peptidase domain protein			0.450301	-1.76882	1.24458	0.652248	-0.777677	-1.25522	-0.873472	0.255532	-1.61924	-0.570367	2.59006	0.380595	0.484693	1.1878	-0.105627	1.31441	-0.394902	-0.331084	-1.25522	-0.0267667	-0.0857618	0.717307	0.0313499	-0.352241	0.107517
TRITD6Bv1G005920	Disease resistance RPM1	TraesCS6B01G034200	Traes_6BS_14A73BF5A.2	NBS-LRR disease resistance protein			1.13099	-1.0029	-1.06942	-0.555572	-0.438019	-0.649186	-0.336743	-0.190845	-0.817183	-0.51551	-0.199101	-0.102494	1.84697	0.711204	2.90734	1.77556	-0.182628	0.270341	-0.409816	-1.15271	-0.617425	-0.57595	-0.428568	-0.0946771	0.696329
TRITD6Bv1G002700	zinc finger MYM-type 1-like	TraesCS6B01G113600	Traes_6BS_0C31F9FEF.1	TTF-type zinc finger protein with HAT dimerization domain-containing protein	*		-0.411677	-0.411677	-0.411677	-0.411677	1.70499	-0.411677	-0.131291	2.98111	0.831216	2.84751	-0.411677	-0.411677	-0.411677	-0.411677	-0.411677	-0.411677	-0.411677	-0.411677	-0.411677	-0.411677	-0.411677	-0.411677	-0.411677	-0.411677	-0.411677
TRITD6Bv1G000070	ox1 sensitivity -- Wall-associated receptor kinase 2	TraesCS6B01G002700	Traes_6BS_9B8375BD6.1	Receptor-like protein kinase			-0.289601	-0.289601	-0.289601	-0.289601	-0.289601	-0.289601	-0.289601	-0.289601	-0.289601	-0.289601	-0.289601	-0.289601	-0.289601	-0.289601	-0.193349	-0.289601	-0.289601	-0.289601	-0.289601	-0.289601	2.74809	3.81648	-0.289601	-0.289601	-0.289601
TRITD6Bv1G001000	Os02g0100700 [Oryza sativa Japonica Group]	TraesCS6B01G006400	Traes_6BS_4A645EB4B.1	FG-GAP repeat-containing protein			0.599326	-0.74307	1.08468	0.23559	0.185883	-0.417378	0.433779	0.999615	-0.162151	0.361353	-2.39526	-2.5957	-2.18646	0.408477	0.759994	0.505079	-0.185066	-0.0972115	-0.0130639	0.571614	0.685976	0.647495	0.622278	0.629831	0.0644023
TRITD6Bv1G001510	ENHANCED DISEASE RESISTANCE 2-like	TraesCS6B01G010400	Traes_6BS_EA1DF4148.1	Protein ENHANCED DISEASE RESISTANCE 2-like	*		-0.179807	-0.201832	-0.201832	-0.201832	-0.201832	-0.201832	-0.201832	-0.201832	-0.201832	-0.201832	-0.201832	-0.201832	-0.201832	-0.179807	-0.201832	4.79991	-0.201832	-0.201832	-0.201832	-0.201832	-0.201832	-0.201832	-0.201832	-0.201832	-0.201832
TRITD6Bv1G001880	flavonoid 3 ,5 -hydroxylase 1-like	TraesCS6B01G011000	Traes_6BS_FB32BDD5B.1	Flavonoid 3'-hydroxylase			-0.354967	-0.354967	-0.354967	-0.354967	-0.354967	-0.354967	-0.354967	-0.354967	-0.354967	-0.354967	-0.354967	-0.354967	-0.354967	-0.354967	-0.354967	-0.322327	-0.354967	-0.354967	-0.322327	1.67182	3.18019	2.89198	-0.354967	-0.354967	-0.354967
TRITD6Bv1G001890	caffeic acid O-methyltransferase	TraesCS6B01G011100	Traes_6BS_881DA479E.1	O-methyltransferase			-0.401664	-0.386659	-0.401664	-0.401664	-0.386659	-0.386659	-0.364694	-0.394125	-0.386659	-0.386659	-0.401664	-0.401664	-0.401664	-0.401664	-0.379267	0.219511	-0.401664	-0.386659	-0.309056	2.19671	2.83066	2.8281	-0.357512	-0.386659	-0.350397
TRITD6Bv1G001980	isCO large subunit-binding subunit chloroplastic -- ru large subunit-binding subunit chloroplastic-like	TraesCS6B01G011800	Traes_6BS_5E8ED5A54.2	60 kDa chaperonin			2.09101	-0.608675	0.096079	0.811288	0.304126	-0.109645	0.731681	0.903089	-0.474144	0.305819	-1.48338	-1.53392	-1.04147	-1.04597	-0.0602183	1.92133	-0.979862	-1.30338	-0.746842	0.715443	0.594709	0.489277	-0.833054	1.16852	0.0881762
TRITD6Bv1G002110	isCO large subunit-binding subunit chloroplastic -- ru large subunit-binding subunit chloroplastic-like	TraesCS6B01G012100	Traes_6BS_9B886B116.1	60 kDa chaperonin			1.60892	-0.374175	-0.267348	1.29055	0.361633	0.595654	0.365175	0.882346	-0.158599	0.504318	-1.56373	-2.02239	-2.02239	-0.718509	0.11266	1.35459	-0.761196	-0.979485	-0.527252	0.40111	0.530924	0.45449	-0.874085	0.849751	0.957047
TRITD6Bv1G002140	Extra-large guanine nucleotide-binding 3	TraesCS6B01G012700	Traes_6BS_28E564827.1	Guanine nucleotide-binding protein subunit alpha-like protein			0.88749	-1.2083	0.788484	-0.261386	-1.36786	-1.52567	-0.716186	-0.683415	-1.82786	-1.15815	0.484576	-0.738373	0.730733	1.59217	1.62207	1.06633	-0.141679	0.0510978	-0.932802	0.655806	0.0935769	0.332203	1.23621	0.725835	0.295108
TRITD6Bv1G002150	probable transcription factor KAN2 isoform X2 -- probable transcription factor KAN2 isoform X1 -- probable transcription factor KAN2	TraesCS6B01G012800	Traes_6BS_2125E90F3.2	Myb family transcription factor-like protein			1.01726	-0.994256	-0.597572	-1.15424	-1.09852	-1.20073	-1.05573	-0.73456	-1.17726	-1.04527	-1.22467	-1.0144	0.423522	1.75251	1.61643	0.91672	0.360055	0.107313	0.947169	0.507124	0.635633	0.645964	0.609412	0.532813	1.22529
TRITD6Bv1G002400	RUPTURED POLLEN GRAIN 1	TraesCS6B01G015100	Traes_6BS_FC6DD1319.1	Bidirectional sugar transporter SWEET			-0.682733	-0.493601	-0.682733	-0.597228	-0.1919	-0.535472	-0.399781	-0.615603	-0.0670021	0.126265	1.26763	-0.0995359	-0.682733	-0.682733	-0.682733	-0.663085	-0.634324	-0.56147	-0.682733	2.76366	1.80888	1.90184	-0.348888	1.51374	-0.0777286
TRITD6Bv1G002980	citrate-binding -like	TraesCS6B01G018200	Traes_6BS_8963A9CD0.1	Citrate-binding protein			-0.339473	-0.339473	-0.339473	1.79757	-0.339473	-0.339473	-0.339473	-0.339473	-0.339473	-0.339473	-0.339473	-0.339473	-0.339473	-0.339473	-0.339473	-0.339473	1.79757	-0.339473	-0.339473	-0.339473	-0.339473	-0.339473	-0.339473	-0.339473	3.87326
TRITD6Bv1G003500	[Oryza sativa Japonica Group]	TraesCS6B01G020300	Traes_6BS_1BC076E92.2	Centromere O			1.28985	-1.55321	0.618669	-0.530673	-0.904747	-1.31794	-0.300239	-0.13825	-1.37135	-1.16422	-0.996028	-0.961408	-1.10285	1.60977	1.24266	1.69472	0.857339	0.612554	-0.0811101	0.135267	-0.222203	0.368427	0.873943	1.01342	0.327613
TRITD6Bv1G003930	DNA (cytosine-5)-methyltransferase 1	TraesCS6B01G022800	Traes_6BS_0CE341A68.1	Cytosine-specific methyltransferase			0.73148	-1.01194	-0.986442	-0.961304	-1.07736	-1.24507	-0.852429	-0.0475521	-1.28962	-1.0509	-0.738868	-0.512176	-0.235419	1.94157	1.45286	1.23051	0.855737	0.283129	-0.663523	0.992473	0.571861	0.540251	1.67551	0.608036	-0.210809
TRITD6Bv1G003940	hypothetical protein F775_21099	TraesCS6B01G022900	Traes_6BS_843505CB3.5	Mitochondrial transcription termination factor-like			0.717449	-1.55499	-1.09449	-0.567248	-0.910082	-1.34628	-0.987967	-0.685997	-0.910082	-1.09449	-0.0458881	0.81446	1.19284	1.54844	1.38864	1.72638	1.16398	0.600884	0.0143051	-0.567248	-0.169362	-0.384993	0.634573	-0.543958	1.06113
TRITD6Bv1G003960	hypothetical protein F775_21322 -- hypothetical protein F775_18219	TraesCS6B01G023000	Traes_6BS_D8B7C37B0.2	Mitochondrial transcription termination factor-like			0.535224	-1.94851	-0.42105	-0.944312	-0.810348	-0.744174	0.921049	0.364174	-0.678527	-0.171376	-0.548783	1.39195	0.478601	1.93319	1.02805	2.07483	-0.548783	-0.613399	-0.42105	-1.43112	0.189497	-0.877058	0.812644	-0.0493199	0.478601
TRITD6Bv1G004600	transport SEC16B homolog [Brachypodium distachyon] -- transport SEC16A homolog -- pentatricopeptide (PPR) repeat-containing -like [Oryza sativa Japonica Group]	TraesCS6B01G026100	Traes_6BS_F691CA364.1	COPII coat assembly protein sec16			0.29814	-1.25327	0.223051	-0.844533	-0.982579	-1.12221	-0.54066	-0.186956	-1.35266	-0.411231	-1.33237	-1.10419	0.0139251	1.01368	1.79632	1.17143	-0.404982	0.0585859	-1.13128	0.526642	0.805583	0.931247	1.50909	0.845129	1.4741
TRITD6Bv1G004630	ripening-related 5	TraesCS6B01G026800	Traes_6BS_5E46BB965.1	Ripening related protein family			0.251795	-0.296728	-0.296728	-0.296728	-0.296728	-0.296728	-0.296728	0.0355866	-0.296728	-0.296728	-0.296728	4.70264	-0.296728	0.14421	-0.296728	-0.296728	-0.296728	-0.296728	-0.296728	-0.296728	-0.296728	0.251795	-0.296728	0.251795	-0.296728
TRITD6Bv1G004640	Aspartate mitochondrial	TraesCS6B01G026900	Traes_6BS_4096A4D3A.2	Aspartate aminotransferase			1.24796	-1.57226	-0.154668	0.516885	-1.04714	-1.47211	-0.34221	-0.405575	-1.26103	-0.916549	-0.828382	0.281315	0.0318516	0.549416	0.553651	0.64352	-0.00039927	-0.393882	-1.8748	1.59603	1.03873	1.23771	1.55221	0.790623	0.229107
TRITD6Bv1G004650	U-box domain-containing 52	TraesCS6B01G027000	Traes_6BS_AB830EC97.1	Protein kinase			1.43931	-0.674665	0.533242	-0.534229	-0.746962	-0.746962	-0.746962	-0.746962	-0.603772	-0.746962	-0.746962	-0.746962	-0.746962	2.91962	2.50961	0.375626	-0.205099	0.533242	-0.300761	-0.333213	-0.0510311	0.0088206	0.708919	-0.081329	-0.268594
TRITD6Bv1G004770	hypothetical protein F775_18002	TraesCS6B01G027700	Traes_6BS_CBD931158.4	Mitochondrial transcription termination factor-like			0.804165	-1.76487	0.511428	-0.497334	-1.1167	-1.54624	-0.84477	-0.24741	-1.50809	-0.754204	0.221024	0.731218	0.901752	1.44525	0.927843	2.17985	1.07995	0.48158	-0.285561	-0.47006	-0.402903	-0.724592	0.379962	-0.350204	0.848903
TRITD6Bv1G005050	Dihydrolipoyllysine-residue acetyltransferase component 3 of pyruvate dehydrogenase mitochondrial -- dihydrolipoamide S-acetyltransferase [Oryza sativa Japonica Group]	TraesCS6B01G028600	Traes_6BS_C9B216D97.1	Acetyltransferase component of pyruvate dehydrogenase complex			0.68743	-1.61231	0.458477	-0.671196	-1.12075	-1.60912	-1.11856	-0.738078	-1.4589	-0.782957	-0.27751	0.0928852	0.0516042	0.867433	0.786135	0.82174	0.596026	0.385239	-0.956318	1.60299	1.23004	1.31547	1.42278	0.510986	-0.483549
TRITD6Bv1G005090	Poly(A)-binding binding [Oryza sativa Japonica Group] -- polyadenylate-binding -interacting 4-like [Zea mays] -- polyadenylate-binding -interacting 4-like	TraesCS6B01G028800	Traes_6BS_A31D9DF1B.1	Polyadenylate-binding protein-interacting protein 4			0.249048	-1.33769	1.5956	0.936759	-0.666743	-0.50065	0.280699	-0.126332	-1.07268	-0.663638	0.800627	-0.0649683	-1.07268	1.59847	1.34079	0.399678	-1.38893	-0.869337	-1.36517	0.159028	0.476396	0.745503	1.67631	0.219347	-1.34944
TRITD6Bv1G005370	Beta-fructofuranosidase 1 -- soluble acid invertase -- [Hordeum vulgare vulgare]	TraesCS6B01G031700	Traes_6BS_2848AC23A.1	Acid beta-fructofuranosidase			-0.129161	-0.894435	-0.914614	-0.914614	-0.914614	-0.901095	-0.914614	-0.914614	-0.914614	-0.914614	-0.914614	0.635073	-0.914614	-0.751446	1.61465	0.987453	0.506648	1.0171	2.0294	0.492892	0.578489	0.49376	1.78472	0.923061	-0.15559
TRITD6Bv1G005940	D -box ATP-dependent RNA helicase D 12-like	TraesCS6B01G034100	Traes_6BS_0CEF3C099.1	U5 small nuclear ribonucleoprotein helicase			0.304444	-1.36298	2.40322	-0.403724	-0.717608	-1.48809	0.353009	0.0929372	-0.491988	-0.352874	-1.76329	-1.45594	-0.513256	1.51536	0.691094	1.00872	-0.0501219	0.287306	-0.470982	0.473862	0.507839	0.588336	1.41943	0.0886433	-0.663349
TRITD6Bv1G001230	methionine gamma-lyase-like	TraesCS6B01G001700	Traes_6BS_A4D1CE11B.1	Cystathionine gamma-lyase	*		-0.20817	1.16843	0.248342	-0.378965	1.37636	-0.427796	-0.113873	2.80876	-0.757291	-0.308426	-0.819529	-0.819529	-0.819529	1.34015	1.09418	1.87118	-0.653924	-0.625586	-0.597746	-0.517041	-0.682777	-0.639692	-0.543489	-0.251949	-0.742106
TRITD6Bv1G000720	Os02g0100200 [Oryza sativa Japonica Group]	TraesCS6B01G005300	Traes_6BS_64BA0B220.1	Enhancer of polycomb-like protein			-0.00101709	-1.1523	-0.351817	0.402894	0.177529	-1.31866	1.50206	1.43434	-0.679055	0.482255	0.536588	-1.2762	2.36451	0.939161	0.794437	0.262979	-1.16582	-0.881625	-0.981888	-0.784597	-0.310757	0.551933	0.597504	0.262979	-1.40543
TRITD6Bv1G000450	Chlorophyllase-1	TraesCS6B01G008100	Traes_6BS_F92EA25C4.1	Chlorophyllase			-0.406112	-0.406112	-0.406112	-0.406112	-0.406112	-0.406112	-0.406112	-0.406112	-0.265372	-0.406112	-0.406112	-0.406112	-0.406112	0.095412	0.000558494	-0.265372	1.28046	4.24973	0.365797	-0.406112	-0.406112	-0.406112	-0.129944	1.16653	-0.406112
TRITD6Bv1G001920	flavonoid 3 ,5 -hydroxylase 1-like	TraesCS6B01G011200	Traes_6BS_FB32BDD5B.1	Flavonoid 3'-hydroxylase			-0.354967	-0.354967	-0.354967	-0.354967	-0.354967	-0.354967	-0.354967	-0.354967	-0.354967	-0.354967	-0.354967	-0.354967	-0.354967	-0.354967	-0.354967	-0.322327	-0.354967	-0.354967	-0.322327	1.67182	3.18019	2.89198	-0.354967	-0.354967	-0.354967
TRITD6Bv1G001970	red chlorophyll catabolite reductase	TraesCS6B01G011700	Traes_6BS_19006D7F7.1	Red chlorophyll catabolite reductase			-0.140392	-0.610678	-0.534433	-0.559599	-0.295426	-0.460377	-0.610678	-0.559599	-0.559599	-0.412162	-0.610678	-0.610678	-0.610678	1.41134	1.01765	-0.509511	3.02887	0.220115	-0.610678	0.435192	-0.484827	-0.559599	2.38959	0.847511	-0.610678
TRITD6Bv1G002430	WAT1-related At3g30340-like -- Auxin-induced 5NG4	TraesCS6B01G015400	Traes_6BS_D92F5973F.1	WAT1-related protein			0.196678	0.702345	-0.54859	-0.539803	-0.513839	-0.630859	1.36379	-0.289186	-0.640376	-0.602775	-0.415489	3.93878	1.34364	-0.392165	-0.33952	-0.194698	-0.376875	-0.33952	-0.557445	-0.782628	0.455319	0.0336451	-0.162754	-0.227557	-0.480109
TRITD6Bv1G002730	Disease resistance RPM1 -- disease resistance RPP13 3 isoform X1 [Oryza sativa Japonica Group] -- disease resistance RPP13 3 isoform X2 [Oryza sativa Japonica Group]	TraesCS6B01G016500	Traes_6BS_AA1E9D2FB.1	NBS-LRR-like resistance protein			1.06739	-0.902795	-0.995064	-1.0187	-0.880272	-0.971662	-0.880272	-0.792237	-0.948486	-0.948486	-1.04256	-1.04256	0.230249	1.0474	1.36645	1.76986	-0.857959	0.173135	0.0240997	0.559352	1.13607	1.02724	0.986413	1.4864	0.407003
TRITD6Bv1G003060	Tyrosine DOPA decarboxylase 3	TraesCS6B01G017500	Traes_6BS_40021EC26.1	Tyrosine decarboxylase	*		-0.119071	-0.361329	-0.361329	-0.361329	-0.361329	-0.361329	-0.361329	-0.361329	-0.361329	-0.361329	-0.361329	1.32209	2.19192	-0.278235	-0.361329	3.8606	-0.361329	-0.361329	-0.278235	-0.278235	-0.361329	-0.361329	-0.361329	-0.361329	-0.278235
TRITD6Bv1G003040	MKI67 FHA domain-interacting nucleolar phospho	TraesCS6B01G017700	Traes_6BS_FD6C1FF28.1	RNA binding protein			0.211552	-1.20396	2.80317	-0.0207792	-0.117841	-0.60305	0.291092	0.741414	-0.439844	0.443052	-2.03094	-1.33791	-1.11925	1.08596	0.331706	0.423613	-0.103837	0.166794	-1.34932	0.458247	0.715524	0.455219	0.922618	0.233505	-0.956746
TRITD6Bv1G003010	[Hordeum vulgare vulgare]	TraesCS6B01G017900	Traes_6BS_43B59D772.1	MADS-box transcription factor			1.1819	-0.624729	-1.58897	0.137516	-0.34519	-0.199336	0.416016	-0.570208	-0.456335	-0.606234	1.73393	1.56716	2.14008	-0.867629	-0.297872	1.48661	-1.04206	0.530792	-1.43913	-0.511704	0.0382645	0.146405	0.17779	0.231334	-1.2384
TRITD6Bv1G003820	hypothetical protein F775_15210	TraesCS6B01G022000	Traes_6BS_46641470F.1	Mitochondrial transcription termination factor-like			1.01228	-1.50494	-1.24247	-0.363902	-0.344711	-0.976283	-0.306664	-0.603488	-1.07058	-0.52165	-1.04675	-1.37106	0.652695	2.12296	1.06232	1.26683	0.232381	0.652695	-1.07058	-0.287807	0.595874	0.0511588	1.23166	1.21985	0.610173
TRITD6Bv1G003870	O-methyltransferase ZRP4	TraesCS6B01G022400	Traes_6BS_9C7ED2A9D.1	O-methyltransferase family protein			1.06211	-0.189618	-0.896671	-0.68798	-0.871964	-0.867164	-0.783672	-0.64002	-0.896671	-0.767721	0.564464	2.59281	1.81459	0.0755388	0.78984	-0.320476	-0.504352	0.792009	-0.2193	-0.891632	-0.821511	-0.83478	-0.105505	1.13758	1.4701
TRITD6Bv1G003920	hypothetical protein TRIUR3_13201	TraesCS6B01G022700	Traes_6BS_648AE1045.1	F-box protein	*		-0.479782	-0.479782	2.35588	-0.156092	-0.235832	-0.156092	2.86654	-0.479782	0.745134	-0.479782	-0.479782	2.4142	-0.479782	-0.479782	-0.479782	0.0786075	-0.479782	-0.479782	-0.479782	-0.479782	-0.479782	-0.479782	-0.235832	-0.479782	-0.479782
TRITD6Bv1G004520	hypothetical protein F775_08206 -- hypothetical protein F775_14574 -- hypothetical protein F775_20065	TraesCS6B01G025800	Traes_6BS_6DE61340D1.1	Mitochondrial transcription termination factor-like			0.16196	-1.79468	0.321646	-0.904692	-1.08856	-1.76573	-0.860238	-0.11024	-1.04165	-0.688014	-0.995383	1.71089	1.83308	1.44128	0.605825	1.07424	0.33721	0.489052	-0.564339	0.0455437	-0.199974	0.352703	1.16065	0.383479	0.0959252
TRITD6Bv1G005220	hypothetical protein TRIUR3_01293	TraesCS6B01G029100	Traes_6BS_E142DE466.1	Mitochondrial transcription termination factor-like			0.385633	-1.88632	-0.864691	-1.11135	-1.05142	-1.43085	-0.251491	0.579122	-1.69557	-1.00727	0.760645	1.82873	0.385633	1.5366	1.37237	1.0427	-0.0338767	0.0993883	-0.611507	0.119364	0.158913	-0.0443828	0.536253	0.752633	0.43074

## Sheet: QWL.gb-6B.2
ID Triticum durum	Annotation Triticum durum	ID Triticum aestivum RefSeq 1.0	ID Triticum aestivum IWGSC2.26	Annotation Triticum aestivum		grain_z71	grain_z75	grain_z85	10DPA_Whole_Endosperm	20DPA_Whole_Endosperm	20DPA_Starchy_Endosperm	20DPA_Transfer_Cells	20DPA_Aleurone_Layer	30DPA_Starchy_Endosperm	30DPA_Aleurone_plus_Endosperm	endosperm 12DPA	inner_pericarp	outer_pericarp	spike_z32	spike_z39	spike_z65	leaf_z10	leaf_z23	leaf_z71	root_z10	root_z13	root_z39	stem_z30	stem_z32	stem_z65
TRITD6Bv1G009240	Nitrate transporter	TraesCS6B01G046700	Traes_6BS_0A2BC973A.1	High affinity nitrate transporter		-0.367836	-0.367836	-0.367836	-0.367836	-0.367836	-0.367836	-0.367836	-0.367836	-0.367836	-0.367836	-0.367836	-0.367836	-0.367836	-0.329584	-0.367836	-0.291709	-0.367836	-0.367836	-0.367836	2.46604	2.55693	2.91679	-0.329584	-0.367836	-0.367836
TRITD6Bv1G009160	germin 2-2	TraesCS6B01G047200	Traes_6BS_5128893A9.1	Germin-like protein		1.49569	-0.33383	-0.33383	-0.33383	-0.33383	-0.33383	-0.33383	-0.33383	-0.33383	-0.33383	-0.33383	-0.33383	-0.33383	-0.33383	0.594253	0.594253	4.32624	-0.33383	-0.33383	-0.33383	-0.33383	-0.33383	-0.33383	-0.33383	-0.33383
TRITD6Bv1G008960	ATP-dependent helicase BRM	TraesCS6B01G048200	Traes_6BS_02CA7E1F8.1	ATP-dependent helicase family protein		1.12887	-0.863583	1.28534	-0.406391	-1.14287	-1.44811	-0.470242	-0.258703	-1.36877	-0.546571	-1.48339	-1.60711	-0.415354	1.67411	1.44849	1.37903	-0.322307	-0.0438922	-0.0628933	0.635891	0.363073	0.54315	1.0734	0.586277	0.322554
TRITD6Bv1G009950	transcription repressor OFP14-like	TraesCS6B01G050100	Traes_6BS_0ABCF17E5.1	transcription repressor	OVATE	0.335786	1.056	-0.797173	-0.797173	0.151485	0.335786	0.878434	0.878434	0.518356	-0.797173	-0.797173	-0.797173	-0.797173	0.518356	0.335786	2.74782	-0.797173	-0.797173	2.08865	-0.797173	-0.797173	-0.797173	-0.797173	-0.797173	0.518356
TRITD6Bv1G010280	LRR receptor-like serine threonine- kinase	TraesCS6B01G051700	Traes_6BS_2A18D88A11.1	Receptor-kinase, putative
TRITD6Bv1G010420	indole-2-monooxygenase-like [Setaria italica]	TraesCS6B01G052200	Traes_6BS_BCC1E0A87.1	Cytochrome P450		-0.326091	-0.417224	-0.00472941	-0.37103	-0.464744	-0.513669	-0.386285	-0.513669	-0.432913	-0.19816	-0.513669	-0.513669	-0.282339	-0.497199	-0.513669	-0.401682	0.0898775	-0.432913	0.146373	1.14255	3.11204	3.10462	-0.432913	0.00739644	-0.386285
TRITD6Bv1G010350	probable LRR receptor-like serine threonine- kinase At3g47570 [Oryza sativa Japonica Group]	TraesCS6B01G052400	Traes_6BS_2A18D88A11.1
TRITD6Bv1G010780	F-box kelch-repeat SKIP4	TraesCS6B01G052900	Traes_6BS_80170D243.1	Kelch repeat-containing protein		0.807268	-1.30578	0.950958	0.654017	-0.611463	-0.575631	0.400822	-0.0843848	-1.23844	-0.404381	2.00478	0.549516	-0.248066	0.987328	0.971033	1.2625	-1.50448	-1.28151	-2.20845	-0.181192	0.310645	0.147708	0.733932	0.358546	-0.495273
TRITD6Bv1G010760	RNA-binding NOB1	TraesCS6B01G053000	Traes_6BS_B87C41E78.1	RNA-binding NOB1		0.165496	-1.79749	3.46283	0.618669	-0.343446	-0.909937	0.274134	0.257807	-0.598886	-0.0944578	0.710804	-0.135769	-0.388518	0.653589	-0.27952	0.196752	-0.732337	0.0043874	-1.53521	0.188277	0.227517	0.283595	1.04132	-0.0253777	-1.24423
TRITD6Bv1G009540	Histone	TraesCS6B01G055500	Traes_6BS_C6217BCE3.1	Histone H2B		1.05516	-0.234782	-1.51566	0.163971	-1.03954	-1.10591	-0.603648	-0.192689	-1.37155	-1.04357	-0.488984	-0.209848	-0.42437	1.63491	0.615518	0.544174	1.06608	0.807094	-1.41115	1.27714	0.934628	0.960952	1.24651	0.67749	-1.34191
TRITD6Bv1G010580	ORF137 [Oryza sativa Japonica Group]	TraesCS6B01G250600	Traes_6BL_7C7A6D804.1	sulfate transporter 91		-0.278412	-0.278412	-0.278412	-0.278412	-0.278412	-0.278412	4.12772	-0.278412	-0.278412	-0.278412	-0.278412	-0.278412	-0.278412	-0.278412	-0.278412	-0.278412	2.27576	-0.278412	-0.278412	-0.278412	-0.278412	-0.278412	-0.278412	-0.278412	-0.278412
TRITD6Bv1G009410	expansin-B2-like [Brachypodium distachyon]	TraesCS6B01G046300	Traes_6BS_9D17F6C6E.2	Expansin protein		-0.294054	-0.406083	-0.406083	-0.406083	-0.406083	-0.406083	-0.406083	-0.406083	-0.406083	-0.406083	-0.406083	-0.406083	-0.406083	-0.406083	-0.367657	-0.0650152	-0.406083	-0.406083	-0.406083	2.91422	2.39569	2.58723	-0.0650152	-0.201982	-0.406083
TRITD6Bv1G009580	Histone	TraesCS6B01G049300	Traes_6BS_F0D0B2F85.1	Histone H2B		1.10611	-0.21287	-1.38589	-0.395282	-1.33299	-1.30183	-0.833304	-0.193529	-1.34584	-1.21583	-0.117621	-0.158783	-0.0863343	0.73199	0.409299	1.49211	1.14874	0.903274	-1.30795	1.03816	1.00974	0.906772	1.49211	0.577014	-0.927288
TRITD6Bv1G010020	Epithelial splicing regulatory 1	TraesCS6B01G050200	Traes_6BS_02D0630AD.1	Heterogeneous nuclear ribonucleoprotein, putative, expressed		0.733417	-1.82842	2.49613	0.239293	-0.94235	-1.97387	-0.932571	-0.452958	-1.09275	-0.378218	-0.42785	-0.329345	-0.37002	1.47474	0.378282	0.989433	-0.0881083	0.750754	0.17092	0.218934	0.523872	0.692594	0.989433	-0.125806	-0.715538
TRITD6Bv1G010090	2-oxoisovalerate dehydrogenase subunit beta mitochondrial	TraesCS6B01G050600	Traes_6BS_F2B648360.2	Pyruvate dehydrogenase E1 component beta subunit		1.51691	-1.73122	0.917412	-1.20601	-0.983261	-1.5567	-0.496093	-0.828592	-0.980851	-0.84588	0.250717	1.69948	1.97119	-0.0479786	0.636938	-0.325409	0.374233	-0.0953056	-0.0599537	0.926595	-0.046787	-0.0361105	-0.325409	1.38605	-0.113968
TRITD6Bv1G009330	expansin-B2-like [Brachypodium distachyon]	TraesCS6B01G046400	Traes_6BS_9D17F6C6E.2	Expansin protein		-0.294054	-0.406083	-0.406083	-0.406083	-0.406083	-0.406083	-0.406083	-0.406083	-0.406083	-0.406083	-0.406083	-0.406083	-0.406083	-0.406083	-0.367657	-0.0650152	-0.406083	-0.406083	-0.406083	2.91422	2.39569	2.58723	-0.0650152	-0.201982	-0.406083
TRITD6Bv1G009490	Histone	TraesCS6B01G048800	Traes_6BS_736D95F6C1.1	Histone H2B		1.24555	-0.382395	-1.25018	-0.190582	-0.936057	-1.07096	-0.713323	0.0746692	-1.18332	-0.963968	-1.28603	-0.706611	-1.0989	0.62554	0.538234	1.49322	1.12255	0.779423	-1.07096	1.31037	1.02327	0.968615	1.49322	0.637973	-0.459345
TRITD6Bv1G010110	serine carboxypeptidase-like	TraesCS6B01G050700	Traes_6BS_9B6EA6B99.1	Carboxypeptidase		1.47701	-0.645326	0.0940536	-1.29228	-0.549501	-1.37644	-0.632359	-0.218265	-0.75221	-0.133954	0.411697	2.49054	2.07533	0.425562	1.66664	-0.0154	-0.161641	-0.779122	-1.0176	-0.657027	-0.448736	-0.589205	-0.0154	0.341664	0.301985
TRITD6Bv1G010730	Transcription factor MYB86	TraesCS6B01G053100	Traes_6BS_B2C9F123A.1	MYB transcription factor		-0.370313	-0.370313	-0.370313	-0.370313	-0.370313	-0.370313	-0.370313	-0.370313	-0.370313	-0.370313	-0.370313	-0.370313	-0.370313	-0.225066	-0.370313	-0.370313	-0.370313	-0.370313	-0.370313	2.09631	2.78077	3.00294	-0.370313	-0.248694	-0.370313

## Sheet: QA.gb-6B.3
ID Triticum durum	Annotation Triticum durum	ID Triticum aestivum RefSeq 1.0	ID Triticum aestivum IWGSC2.26	Annotation Triticum aestivum			grain_z71	grain_z75	grain_z85	10DPA_Whole_Endosperm	20DPA_Whole_Endosperm	20DPA_Starchy_Endosperm	20DPA_Transfer_Cells	20DPA_Aleurone_Layer	30DPA_Starchy_Endosperm	30DPA_Aleurone_plus_Endosperm	endosperm 12DPA	inner_pericarp	outer_pericarp	spike_z32	spike_z39	spike_z65	leaf_z10	leaf_z23	leaf_z71	root_z10	root_z13	root_z39	stem_z30	stem_z32	stem_z65
TRITD6Bv1G005630	Sexual differentiation process isp7	TraesCS6B01G032600	Traes_6BS_E1EE5FA4A1.1	tRNA-specific 2-thiouridylase MnmA	*		1.12917	-0.00335373	-0.508806	1.90951	-0.0634356	-0.110405	0.573038	1.27073	-0.374903	-0.0405761	1.59135	2.91272	-0.048151	-0.695295	-0.72062	-0.707896	-0.695295	-0.670458	-0.733471	-0.72062	-0.733471	-0.733471	-0.707896	-0.519705	-0.598688
TRITD6Bv1G005640	zinc finger with UFM1-specific peptidase domain isoform X1 [Elaeis guineensis]	TraesCS6B01G032700	Traes_6BS_A91A1171B.2	Zinc finger with UFM1-specific peptidase domain protein			0.450301	-1.76882	1.24458	0.652248	-0.777677	-1.25522	-0.873472	0.255532	-1.61924	-0.570367	2.59006	0.380595	0.484693	1.1878	-0.105627	1.31441	-0.394902	-0.331084	-1.25522	-0.0267667	-0.0857618	0.717307	0.0313499	-0.352241	0.107517
TRITD6Bv1G006010	Cytochrome P450 89A2	TraesCS6B01G033900	Traes_6BS_A0D0A76CD.1	Cytochrome P450			-0.285999	-0.285999	-0.285999	-0.285999	-0.285999	-0.285999	-0.285999	-0.285999	-0.285999	-0.285999	-0.285999	-0.285999	-0.285999	-0.285999	0.81445	-0.285999	-0.285999	-0.285999	-0.285999	-0.285999	-0.285999	4.54646	-0.285999	0.931068	-0.285999
TRITD6Bv1G005990	Ent-kaur-16-ene chloroplastic	TraesCS6B01G034000	Traes_6BS_D40CD86F0.1	Kaurene synthase			-0.337987	-0.0574394	-0.0843319	-0.337987	-0.337987	-0.367556	-0.166501	-0.337987	-0.367556	-0.367556	-0.367556	-0.367556	-0.367556	-0.367556	-0.30871	-0.367556	-0.337987	-0.30871	-0.337987	0.412086	2.96562	3.56017	-0.30871	-0.367556	-0.367556
TRITD6Bv1G006410	Lysine-specific demethylase 3B	TraesCS6B01G036900	Traes_6BS_8EC4D2443.1	Transcription factor jumonji domain-containing protein	JUMONJII		0.672309	-0.493986	2.46943	0.471583	-0.264033	-0.203723	0.576309	0.15581	-0.420348	0.26959	-1.5613	-1.58285	-1.43675	1.9114	1.04173	1.25197	-0.956647	-0.269608	-0.544643	-0.0330807	-0.24189	0.0110168	0.686144	-0.768474	-0.739958
TRITD6Bv1G006770	wall-associated kinase [Oryza sativa Japonica Group] -- wall-associated receptor kinase 5 -- wall-associated receptor kinase 3-like	TraesCS6B01G037600	Traes_6BS_F36199D4A.1	Receptor-like protein kinase			-0.238996	-0.238996	-0.171973	-0.261776	-0.238996	-0.284782	-0.284782	-0.194099	-0.238996	-0.216438	-0.284782	-0.284782	-0.284782	-0.171973	-0.284782	-0.216438	-0.261776	1.08707	4.62218	-0.238996	-0.284782	-0.284782	-0.284782	-0.284782	-0.171973
TRITD6Bv1G006890	Os02g0109900 [Oryza sativa Japonica Group]	TraesCS6B01G038100	Traes_6BS_34AECFCAB.1	Elongation factor P-like protein, putative isoform 3			0.298915	-0.813593	0.449618	-0.456247	-0.850306	-1.042	-0.706435	-0.227844	-1.38118	-0.603482	-1.77078	-1.10234	-1.12277	1.41835	1.14784	1.08669	2.04583	1.3473	0.087809	0.22633	-0.0584307	0.126318	1.36326	0.310819	0.22633
TRITD6Bv1G007360	isCO large subunit-binding subunit chloroplastic	TraesCS6B01G039300	Traes_6BS_5275ED370.1	60 kDa chaperonin			-0.529598	-0.395039	-0.529598	-0.529598	-0.529598	-0.529598	-0.129871	-0.529598	-0.529598	-0.529598	-0.529598	-0.529598	-0.529598	-0.395039	-0.529598	-0.529598	-0.529598	2.04819	-0.395039	1.59358	1.4775	0.759294	3.12201	0.25838	-0.529598
TRITD6Bv1G007790	---NA--- -- pre-mRNA-processing 40A-like [Zea mays]	TraesCS6B01G040400	Traes_6BS_B6C664401.3	Pre-mRNA-processing protein 40A			0.611486	-1.20765	0.999722	0.227128	-0.306886	-0.958694	-0.285882	0.408483	-0.163634	0.263867	-1.91956	-1.30218	-1.3973	1.81824	0.610055	0.761123	0.0178518	-0.273368	-1.21694	1.85148	-0.379729	0.6172	1.60365	-0.100932	-0.277532
TRITD6Bv1G007870	Wall-associated receptor kinase 2 -- Wall-associated receptor kinase 3	TraesCS6B01G040700	Traes_6BS_0E539851E.1	Protein kinase			0.0176804	-0.955576	-0.254368	-0.872439	-0.77219	-1.0309	-0.600091	-0.719389	-0.955576	-0.688619	-1.18021	-0.793868	-0.782988	-0.0651923	0.192378	0.49288	-0.195662	0.553772	1.06706	0.73735	2.2878	2.50709	0.842042	1.073	0.0960145
TRITD6Bv1G008000	GDSL esterase lipase At5g45910-like [Setaria italica] -- GDSL esterase lipase	TraesCS6B01G041300	Traes_6BS_EC337C730.1	GDSL esterase/lipase			-0.387202	-0.387202	-0.33856	-0.387202	-0.387202	-0.387202	-0.387202	-0.387202	-0.387202	-0.387202	-0.387202	-0.387202	-0.387202	-0.387202	-0.387202	-0.36276	-0.33856	-0.065348	-0.387202	2.28671	2.67597	2.94323	-0.314595	-0.290862	-0.387202
TRITD6Bv1G008220	NB-ARC domain containing expressed [Oryza sativa Japonica Group] -- Disease resistance RPP13	TraesCS6B01G041900	Traes_6BS_6C812D341.1	NBS-LRR-like resistance protein			0.986534	-1.06681	1.03313	-1.12084	-1.27046	-1.51777	-0.87666	-0.584146	-1.39586	-1.0457	-1.51777	-0.412749	0.85417	1.39629	1.41902	1.19929	-0.434094	0.0923815	0.434839	0.604711	0.68513	0.808606	0.667204	0.589647	0.471912
TRITD6Bv1G008240	partial [Oryza sativa Japonica Group]	TraesCS6B01G042100	Traes_6BS_39420C268.2	Myb/SANT-like DNA-binding domain protein			0.422641	-0.589118	1.57563	-0.433	0.553441	-0.804228	2.50218	2.02478	-0.484561	0.638987	-0.971115	0.0582608	-0.0366311	-0.749677	-0.182028	-0.231338	-0.971115	-0.971115	-0.971115	1.42992	0.510177	0.151584	-0.642132	-0.85931	-0.971115
TRITD6Bv1G008780	probable LRR receptor-like serine threonine- kinase At4g29180 [Brachypodium distachyon]	TraesCS6B01G044800	Traes_6BS_A32CBE9CC.1	receptor kinase 1			0.920965	-0.83745	-0.77295	-0.968332	-0.77295	-0.968332	-0.645772	-0.83745	-0.709061	-0.0435662	-1.10181	-1.10181	-1.10181	1.76459	0.920965	0.820363	-0.398397	0.562085	1.89547	1.44894	0.0137977	1.44894	-0.520949	0.970708	0.0137977
TRITD6Bv1G008790	hypothetical protein TRIUR3_00262	TraesCS6B01G045100	Traes_6BS_14F4A31C5.1	Mitochondrial transcription termination factor-like			0.263607	-0.874323	-0.176194	0.292377	-0.529905	-0.795111	-0.242057	-0.0763617	-0.814534	-0.48984	-1.50666	-1.50666	-1.50666	1.3981	-0.125466	1.60125	2.17681	0.249017	-0.562727	0.608895	-0.228656	-0.176194	0.325275	0.841551	1.85446
TRITD6Bv1G009240	Nitrate transporter	TraesCS6B01G046700	Traes_6BS_0A2BC973A.1	High affinity nitrate transporter			-0.367836	-0.367836	-0.367836	-0.367836	-0.367836	-0.367836	-0.367836	-0.367836	-0.367836	-0.367836	-0.367836	-0.367836	-0.367836	-0.329584	-0.367836	-0.291709	-0.367836	-0.367836	-0.367836	2.46604	2.55693	2.91679	-0.329584	-0.367836	-0.367836
TRITD6Bv1G009160	germin 2-2	TraesCS6B01G047200	Traes_6BS_5128893A9.1	Germin-like protein			1.49569	-0.33383	-0.33383	-0.33383	-0.33383	-0.33383	-0.33383	-0.33383	-0.33383	-0.33383	-0.33383	-0.33383	-0.33383	-0.33383	0.594253	0.594253	4.32624	-0.33383	-0.33383	-0.33383	-0.33383	-0.33383	-0.33383	-0.33383	-0.33383
TRITD6Bv1G008960	ATP-dependent helicase BRM	TraesCS6B01G048200	Traes_6BS_02CA7E1F8.1	ATP-dependent helicase family protein			1.12887	-0.863583	1.28534	-0.406391	-1.14287	-1.44811	-0.470242	-0.258703	-1.36877	-0.546571	-1.48339	-1.60711	-0.415354	1.67411	1.44849	1.37903	-0.322307	-0.0438922	-0.0628933	0.635891	0.363073	0.54315	1.0734	0.586277	0.322554
TRITD6Bv1G009950	transcription repressor OFP14-like	TraesCS6B01G050100	Traes_6BS_0ABCF17E5.1	transcription repressor	OVATE		0.335786	1.056	-0.797173	-0.797173	0.151485	0.335786	0.878434	0.878434	0.518356	-0.797173	-0.797173	-0.797173	-0.797173	0.518356	0.335786	2.74782	-0.797173	-0.797173	2.08865	-0.797173	-0.797173	-0.797173	-0.797173	-0.797173	0.518356
TRITD6Bv1G009540	Histone	TraesCS6B01G055500	Traes_6BS_C6217BCE3.1	Histone H2B			1.05516	-0.234782	-1.51566	0.163971	-1.03954	-1.10591	-0.603648	-0.192689	-1.37155	-1.04357	-0.488984	-0.209848	-0.42437	1.63491	0.615518	0.544174	1.06608	0.807094	-1.41115	1.27714	0.934628	0.960952	1.24651	0.67749	-1.34191
TRITD6Bv1G005370	Beta-fructofuranosidase 1 -- soluble acid invertase -- [Hordeum vulgare vulgare]	TraesCS6B01G031700	Traes_6BS_2848AC23A.1	Acid beta-fructofuranosidase			-0.129161	-0.894435	-0.914614	-0.914614	-0.914614	-0.901095	-0.914614	-0.914614	-0.914614	-0.914614	-0.914614	0.635073	-0.914614	-0.751446	1.61465	0.987453	0.506648	1.0171	2.0294	0.492892	0.578489	0.49376	1.78472	0.923061	-0.15559
TRITD6Bv1G005940	D -box ATP-dependent RNA helicase D 12-like	TraesCS6B01G034100	Traes_6BS_0CEF3C099.1	U5 small nuclear ribonucleoprotein helicase			0.304444	-1.36298	2.40322	-0.403724	-0.717608	-1.48809	0.353009	0.0929372	-0.491988	-0.352874	-1.76329	-1.45594	-0.513256	1.51536	0.691094	1.00872	-0.0501219	0.287306	-0.470982	0.473862	0.507839	0.588336	1.41943	0.0886433	-0.663349
TRITD6Bv1G006900	GDSL esterase lipase At5g45950-like [Brachypodium distachyon]	TraesCS6B01G038200	Traes_6BS_A10A2BD5E.1	GDSL esterase/lipase	*		-0.105205	-0.249634	-0.209141	-0.270479	-0.270479	-0.209141	-0.189464	-0.114241	-0.249634	-0.199257	-0.270479	-0.270479	-0.270479	0.120657	4.7841	-0.179762	-0.199257	-0.219119	-0.160622	-0.249634	-0.239364	-0.219119	-0.189464	-0.219119	-0.151181
TRITD6Bv1G007700	receptor-like serine threonine- kinase NCRK isoform X4 [Oryza sativa Japonica Group]	TraesCS6B01G039900	Traes_6BS_C44E33CC9.1	Receptor-like kinase			1.01372	-0.821775	0.420398	-1.08972	-1.04302	-1.21045	-0.929951	-0.560653	-1.11341	-0.886117	-1.23531	-0.412552	2.08697	0.394507	0.65384	1.09368	0.801857	0.75724	-1.06626	-0.108309	0.191267	0.420398	0.328581	0.162875	2.15221
TRITD6Bv1G007860	GPI mannosyltransferase 3 -- GPI mannosyltransferase 3 isoform X1	TraesCS6B01G040500	Traes_6BS_3F834A720.2	Mannosyltransferase			0.706605	-1.48082	0.116007	-0.200124	-1.06726	-1.30853	-1.00985	-0.394658	-1.30853	-0.720839	-1.52548	-0.229248	-0.214651	1.74827	1.96078	1.64005	-0.031058	0.305643	-0.619226	0.630567	0.608484	0.575055	1.05088	0.34218	0.425748
TRITD6Bv1G007990	Subtilisin-like protease	TraesCS6B01G041200	Traes_6BS_865BFF5F4.1	Subtilisin-like protease			0.870719	-0.57406	0.00506847	-1.02475	-1.05944	-1.05237	-1.05237	-1.03156	-0.900043	-1.03843	-1.1033	0.266435	2.20711	-0.947475	-0.5593	-0.0711761	0.581738	1.57954	0.977559	0.994443	0.748097	0.809237	0.439023	1.35492	-0.41963
TRITD6Bv1G008270	UPF0481 At3g47200-like [Setaria italica] -- UPF0481 At3g47200-like	TraesCS6B01G042200	Traes_6BS_26326DD6C.1	transmembrane protein, putative (DUF247)			-0.413171	-0.413171	-0.413171	-0.187135	-0.413171	-0.413171	-0.156057	-0.413171	-0.413171	-0.347014	-0.413171	-0.413171	-0.413171	-0.31442	-0.250171	-0.413171	-0.0947561	-0.413171	-0.413171	3.86621	1.43726	2.03354	0.111351	-0.31442	-0.413171
TRITD6Bv1G008510	hypothetical protein F775_20452	TraesCS6B01G043100	Traes_6BS_1BBAEAFA71.2	Mitochondrial transcription termination factor-like			1.56039	-1.06159	-0.884811	-0.306986	0.0903267	-0.682643	0.326096	-0.989921	0.170494	-0.850388	-1.40125	-1.40125	-0.367162	1.81244	1.23094	2.46953	0.326096	-0.617494	-0.850388	-0.367162	0.249063	0.0903267	0.736276	0.548554	0.170494
TRITD6Bv1G008910	pre-mRNA-processing factor 39-like [Elaeis guineensis]	TraesCS6B01G045800	Traes_6BS_FF3A794F8.1	Pre-mRNA-processing factor 39			0.49539	-1.7825	-0.233712	0.180212	-0.994738	-1.75525	-1.16523	-0.227264	-1.29087	-0.971496	-0.292671	-0.484063	-0.581138	1.70388	0.984943	0.643932	0.809865	0.704158	-0.608075	1.08428	0.656538	0.925162	1.80818	0.444941	-0.0544736
TRITD6Bv1G009410	expansin-B2-like [Brachypodium distachyon]	TraesCS6B01G046300	Traes_6BS_9D17F6C6E.2	Expansin protein			-0.279504	-0.391171	-0.391171	-0.391171	-0.391171	-0.391171	-0.391171	-0.391171	-0.391171	-0.391171	-0.391171	-0.391171	-0.391171	-0.391171	-0.391171	-0.352869	-0.391171	-0.391171	-0.391171	2.91839	2.40154	2.59246	-0.0512063	-0.18773	-0.391171
TRITD6Bv1G009580	Histone	TraesCS6B01G049300	Traes_6BS_F0D0B2F85.1	Histone H2B			1.05926	-0.222988	-1.36333	-0.400319	-1.31191	-1.28161	-0.826141	-0.204186	-1.32441	-1.19801	-0.130392	-0.170407	-0.0999763	1.83568	0.695555	0.381852	1.10069	0.862068	-1.28757	0.993201	0.96557	0.865469	1.43451	0.544895	-0.917507
TRITD6Bv1G010020	Epithelial splicing regulatory 1	TraesCS6B01G050200	Traes_6BS_02D0630AD.1	Heterogeneous nuclear ribonucleoprotein, putative, expressed			0.66962	-1.77898	2.35442	0.197336	-0.932079	-1.91801	-0.922732	-0.464318	-1.07583	-0.392881	-0.44032	-0.346169	-0.385046	1.69884	1.37818	0.330181	-0.115595	0.686191	0.131984	0.177877	0.469336	0.630601	0.91432	-0.151626	-0.715292
TRITD6Bv1G010090	2-oxoisovalerate dehydrogenase subunit beta mitochondrial	TraesCS6B01G050600	Traes_6BS_F2B648360.2	Pyruvate dehydrogenase E1 component beta subunit			1.49763	-1.7554	0.897222	-1.2294	-1.00631	-1.58061	-0.518411	-0.85141	-1.0039	-0.868724	0.229523	1.68047	1.95258	0.191816	-0.0696223	0.616325	0.353225	-0.117021	-0.0816154	0.906418	-0.0684289	-0.0577364	-0.347471	1.36656	-0.135711
TRITD6Bv1G008330	peroxidase [Oryza sativa Japonica Group]	TraesCS6B01G042600	Traes_6BS_E50563617.1	Peroxidase	*		-0.783854	0.717982	-0.783854	0.727624	0.855377	1.10539	1.19949	-0.265896	1.08614	0.8649	2.46559	1.56955	0.647803	-0.783854	-0.783854	-0.783854	-0.783854	-0.783854	-0.783854	-0.783854	-0.783854	-0.783854	-0.783854	-0.783854	-0.783854
TRITD6Bv1G008860	predicted protein	TraesCS6B01G045500	Traes_6BS_945FD8DAC1.1	Mitochondrial transcription termination factor-like			0.052854	-1.49891	0.230005	-0.190758	-1.15773	-1.23375	-0.451365	-0.914973	-1.28529	-1.31134	0.3324	1.29213	-0.133114	1.48252	-0.00197127	0.700815	1.66368	0.791235	-1.58227	0.806095	1.09151	0.0709518	1.45769	-0.0389734	-0.171445
TRITD6Bv1G009140	TATA box-binding -associated factor RNA polymerase I subunit B isoform X1 [Brachypodium distachyon]	TraesCS6B01G047300	Traes_6BS_3FCCEE026.2	TATA box-binding protein associated factor RNA polymerase I subunit B-like protein			1.00075	-1.0632	1.96054	-0.959334	-0.540541	-1.09849	-0.695985	-0.137507	-0.51023	-0.391443	-1.20645	-0.571105	-1.20645	2.1402	1.1761	1.63995	-0.00370455	-0.0833962	-0.633011	-0.192431	-0.792529	0.0999163	1.11858	0.555558	0.394228
TRITD6Bv1G009490	Histone	TraesCS6B01G048800	Traes_6BS_736D95F6C1.1	Histone H2B			1.18784	-0.388307	-1.22848	-0.202597	-0.924353	-1.05496	-0.708705	0.0542146	-1.16375	-0.951375	-1.26319	-0.702208	-1.08202	1.8796	0.587558	0.50303	1.06875	0.736545	-1.05496	1.2506	0.972634	0.919717	1.42763	0.599595	-0.462809
TRITD6Bv1G009330	expansin-B2-like [Brachypodium distachyon]	TraesCS6B01G046400	Traes_6BS_9D17F6C6E.2	Expansin protein			-0.279504	-0.391171	-0.391171	-0.391171	-0.391171	-0.391171	-0.391171	-0.391171	-0.391171	-0.391171	-0.391171	-0.391171	-0.391171	-0.391171	-0.391171	-0.352869	-0.391171	-0.391171	-0.391171	2.91839	2.40154	2.59246	-0.0512063	-0.18773	-0.391171

## Sheet: QWL.gb-7B
ID Tritucum durum	Annotation Triticum durum	ID Triticum aestivum RefSeq 1.0	ID Triticum aestivum IWGSC2.26	Annotation Triticum aestivum			grain_z71	grain_z75	grain_z85	10DPA_Whole_Endosperm	20DPA_Whole_Endosperm	20DPA_Starchy_Endosperm	20DPA_Transfer_Cells	20DPA_Aleurone_Layer	30DPA_Starchy_Endosperm	30DPA_Aleurone_plus_Endosperm	endosperm 12DPA	inner_pericarp	outer_pericarp	spike_z32	spike_z39	spike_z65	leaf_z10	leaf_z23	leaf_z71	root_z10	root_z13	root_z39	stem_z30	stem_z32	stem_z65	Literature
TRITD7Bv1G212230	ATP synthase F0 subunit 9 (mitochondrion) [Oryza sativa Indica Group]	TraesCS7B01G033600	Traes_7BS_AD029B31C.1	ATP synthase subunit 9, mitochondrial
TRITD7Bv1G194540	probable 3-hydroxyisobutyrate mitochondrial isoform X1 [Brachypodium distachyon] -- 3-hydroxyisobutyrate mitochondrial	TraesCS7B01G363700	Traes_7BL_D5D98306F.2	3-hydroxyisobutyrate dehydrogenase			-0.0986739	-1.13727	-1.30828	1.05149	0.879166	0.618608	0.146619	1.55663	-0.240964	0.625232	2.17038	2.01514	1.13908	-0.91116	-0.636873	-0.415719	-1.15546	-1.69377	-1.05477	0.858071	-0.156275	-0.187555	-0.48499	-0.0429087	-0.557117
TRITD7Bv1G194860	Os08g0204800 [Oryza sativa Japonica Group] -- ATP-dependent RNA helicase spindle-E [Anthurium amnicola] -- AUGMIN subunit 2	TraesCS7B01G364500	Traes_7BL_D68369B0F.1	AUGMIN subunit 2			0.79395	-0.927308	0.308998	-1.09816	-0.729794	-1.07873	0.670651	1.5832	-1.55714	-1.21716	-2.2517	0.92342	-0.890509	0.601411	0.944515	0.870088	0.0161927	-0.67791	-1.3197	0.334376	0.870088	0.92342	0.77187	0.494759	1.31233
TRITD7Bv1G195020	metal transporter Nramp3-like [Musa acuminata malaccensis] -- NRAMP metal ion transporter 6 [Medicago truncatula] -- Metal transporter Nramp3	TraesCS7B01G364800	Traes_7BL_CA6B7C9E6.2	Metal transporter, putative			1.28286	-0.940502	1.04035	-0.309979	-0.553016	-1.76575	-0.045421	0.381868	-0.671291	-0.190375	-0.39983	2.18334	1.00094	-1.28749	0.895519	0.745775	-1.55708	-0.313097	0.885807	-1.50745	-0.00177084	0.145073	0.000757307	0.0985086	-1.57887
TRITD7Bv1G195120	AUGMIN subunit 2 -- ATP-dependent RNA helicase spindle-E [Anthurium amnicola]	TraesCS7B01G365000	Traes_7BL_7BB97CED1.1	AUGMIN subunit 2			0.310686	-1.27595	-1.96452	0.401159	-0.667722	-0.755936	0.108389	0.388379	-1.8891	-1.46841	0.865719	-0.514437	-1.49048	0.413891	1.60455	0.563102	-0.351785	-0.0918283	-0.351785	0.0240077	0.122253	0.284392	0.659089	0.694403	2.1667
TRITD7Bv1G195130	0	TraesCS7B01G365100	Traes_7BL_E337D9181.1	Disease resistance protein (NBS-LRR class) family			-0.0193723	-1.06378	-0.635772	-0.950134	-1.00557	-1.15694	-1.00557	-0.656619	-1.08385	-0.728936	-1.24652	-1.24652	-0.75917	-0.0357085	0.218243	0.384362	-0.112199	0.910442	1.45315	0.0628217	0.607983	0.731325	0.434854	0.493732	0.946369
TRITD7Bv1G195250	cytosolic sulfotransferase 5-like [Setaria italica]	TraesCS7B01G365500	Traes_7BL_7F5D79997.1	Sulfotransferase			0.137285	-0.740338	-0.707999	-0.729454	-0.697424	-0.718675	-0.740338	-0.686949	-0.676571	-0.718675	-0.435924	-0.646005	-0.76243	-0.478348	-0.259204	0.0546095	1.55742	1.4476	1.19094	-0.444281	-0.666289	-0.666289	-0.444281	-0.302675	1.00598
TRITD7Bv1G195570	hypothetical protein F775_07605	TraesCS7B01G366100	Traes_7BL_11808CD43.1	zinc induced facilitator-like 1	*		1.68907	-0.206894	-0.451809	-0.249804	-0.451809	-0.380109	-0.312955	-0.451809	-0.451809	-0.451809	-0.451809	1.54152	4.11574	-0.322292	0.110511	1.16077	-0.451809	-0.380109	-0.451809	-0.451809	-0.451809	-0.380109	-0.39006	-0.0292163	-0.312955
TRITD7Bv1G195600	Os06g0595700 [Oryza sativa Japonica Group]	TraesCS7B01G366300	Traes_7BL_19692FE2F.2	Myb/SANT-like DNA-binding domain protein	*		-0.328779	-0.328779	1.78582	-0.328779	-0.328779	0.222758	0.75846	-0.143116	4.56667	-0.328779	-0.328779	-0.328779	-0.328779	-0.328779	-0.328779	-0.328779	-0.328779	-0.328779	-0.328779	-0.328779	-0.328779	-0.328779	-0.143116	-0.143116	-0.328779
TRITD7Bv1G196340	defender against cell death 1 [Zea mays]	TraesCS7B01G367900	Traes_7BL_66478C383.2	Dolichyl-diphosphooligosaccharide--protein glycosyltransferase subunit DAD1			1.25243	-1.31914	-0.883116	0.165369	-1.33444	-1.38106	-0.75295	-0.378389	-1.07563	-1.42881	-0.214698	1.58151	1.18899	1.42761	1.58151	1.43901	-0.663382	-0.567232	-0.996367	0.0618413	1.01385	0.377005	0.42182	1.06941	-0.387892
TRITD7Bv1G196360	twinkle homolog chloroplastic mitochondrial isoform X2	TraesCS7B01G368200	Traes_7BL_B762583EC.1	DNA primase/helicase			0.498558	-1.43478	-0.800775	-0.393448	-1.00604	-1.57829	-0.85427	-0.502024	-1.27135	-1.0875	-1.05307	-0.313196	-1.28699	1.358	0.535386	0.84085	1.40626	1.54874	0.601673	-0.0973212	-0.453936	-0.104975	0.896115	0.0935404	0.881417
TRITD7Bv1G196660	pentatricopeptide repeat-containing At1g71490 isoform X1 [Nelumbo nucifera]	TraesCS7B01G368500	Traes_7BL_B15B894CA.2	Pentatricopeptide repeat-containing protein			0.437091	-1.40232	0.460445	-0.898584	-0.785983	-1.61818	-0.879491	0.472048	-1.01605	-0.50668	-1.85266	-0.976327	0.255231	2.29946	0.607552	1.47701	-0.238325	0.292589	-1.181	0.191806	0.55191	0.341614	1.34586	0.401678	-0.178851
TRITD7Bv1G196860	hypothetical protein TRIUR3_19573	TraesCS7B01G369400	Traes_7BL_AEF81CE24.1	Dihydrolipoamide acetyltransferase component of pyruvate dehydrogenase complex			0.370666	-1.42881	1.67163	-0.424009	-0.899588	-1.1643	-0.731304	-0.415889	-1.11767	-0.98398	0.920804	1.7497	1.69706	0.523074	0.71583	1.43327	-0.899588	0.348699	-0.26007	-1.59737	-0.750381	-0.838558	-0.593769	-0.0403182	0.71583
TRITD7Bv1G197350	Os08g0459100 [Oryza sativa Japonica Group]	TraesCS7B01G369600	Traes_7BL_A8D5255B4.2	F-box/LRR protein			0.770056	-0.915494	3.74467	-0.655561	-0.571636	-1.14116	0.0134686	-0.478155	-0.684374	-0.100797	-0.948529	-0.268482	-1.0512	1.68243	0.223388	0.0827881	-0.0170251	-0.144098	-0.613139	0.531605	0.599635	0.67963	0.92655	-0.339894	-1.0512
TRITD7Bv1G198010	Chalcone synthase	TraesCS7B01G371700	Traes_7BL_F63BBC7E9.1	Chalcone synthase			-0.442064	-0.549769	-0.549769	-0.513166	-0.495132	-0.513166	-0.513166	-0.390477	-0.495132	-0.495132	-0.549769	-0.549769	-0.549769	-0.122579	-0.212763	-0.407513	0.47404	-0.197424	-0.477273	3.38848	1.43096	1.47475	1.27931	2.10286	-0.477273
TRITD7Bv1G198060	peptidyl-prolyl cis-trans isomerase CYP59 -- Peptidyl-prolyl cis-trans isomerase-like 4	TraesCS7B01G371900	Traes_7BL_C10C7783A.1	Peptidyl-prolyl cis-trans isomerase-like protein			0.595063	-1.75979	2.85065	-0.923189	-0.997543	-2.08349	-0.82601	-0.0702037	-1.5647	-0.39401	0.0144462	0.161913	0.407782	1.34315	0.194137	1.05297	-0.00293165	-0.207198	-0.732808	0.795307	0.0792991	0.535249	1.05516	0.152156	-0.128436
TRITD7Bv1G198160	Os06g0670100 [Oryza sativa Japonica Group]	TraesCS7B01G372300	Traes_7BL_FBF8028AE.2	Aspartyl/glutamyl-tRNA(Asn/Gln) amidotransferase subunit B, putative isoform 2			1.5416	-0.638472	0.49913	-0.202626	-1.09639	-1.1617	-0.735251	-1.08586	-1.08586	-1.09639	-1.20737	-0.766723	-0.849339	1.76392	0.738886	0.808962	0.668979	0.254663	-0.774725	1.68992	0.919004	1.01782	1.39175	0.322323	-1.01465
TRITD7Bv1G198170	Molybdenum cofactor sulfurase -- molybdenum cofactor sulfurase	TraesCS7B01G372400	Traes_7BL_455C22003.1	Molybdenum cofactor sulfurase			0.248729	-1.49466	1.88574	-1.58266	-1.03535	-1.61305	-1.21872	-0.524879	-1.11311	-0.30768	-1.75711	-0.774575	-0.0479996	0.176711	0.456764	0.704246	0.068129	0.090417	0.526423	0.768184	0.811888	1.05253	0.243686	0.407132	0.425351
TRITD7Bv1G198200	[Hordeum vulgare vulgare]	TraesCS7B01G372500	Traes_7BL_9CA974245.1	MYB-related transcription factor			-0.750824	-1.23276	1.32322	-0.630076	-0.131638	-0.446795	1.24021	0.320718	-0.965776	-0.394003	0.831178	1.50734	1.31599	-0.131638	0.251817	0.954069	-2.37568	0.101545	2.06798	-1.46314	-0.200121	0.283026	0.672847	-0.569226	-0.46908
TRITD7Bv1G198280	OTU domain-containing DDB_G0284757 [Oryza sativa Japonica Group] -- OTU domain-containing DDB_G0284757-like [Brachypodium distachyon]	TraesCS7B01G372600	Traes_7BL_1AB45EC08.2	OTU domain-containing protein			0.861454	-1.06416	0.683792	-1.2057	-0.88318	-1.56473	-0.902263	0.248226	-1.06416	-0.413345	-1.86953	-1.23724	0.263239	0.570771	1.08481	1.49448	-0.611655	-0.367538	0.7219	1.09525	1.01331	1.05483	0.930599	1.35175	1.07254
TRITD7Bv1G198290	embryo yellow partial	TraesCS7B01G372700	Traes_7BL_89A24C544.2	Embryo yellow protein			1.39136	-1.38449	1.40416	-0.0689915	-0.955221	-2.08511	-0.00146251	0.864672	-1.34398	-0.875085	-0.618368	-0.389964	0.649208	0.992323	1.54991	0.913671	-0.233973	-0.408334	-0.862049	0.731314	0.679684	0.639732	1.15967	0.958435	0.129955
TRITD7Bv1G198480	Pentatricopeptide repeat-containing	TraesCS7B01G373300	Traes_7BL_F01C92FC7.1	Pentatricopeptide repeat-containing protein			-0.506532	-1.3318	0.207563	0.448193	-1.01264	-1.3318	-0.156287	0.0650006	-0.669934	-0.466456	-1.98079	0.613631	2.41893	0.868057	0.613631	1.72639	-0.838524	0.380547	-1.42663	-0.587605	-0.00774205	-0.0444905	0.836913	0.277434	-0.62861
TRITD7Bv1G198610	Speckle-type POZ	TraesCS7B01G373900	Traes_7BL_F1DBCFA41.3	BTB/POZ domain containing protein, expressed			0.567736	-1.02041	-0.252684	-1.0485	-0.767197	-1.06755	-0.714281	-0.155565	-1.11638	-0.560133	-1.55824	-1.23034	-1.11638	-0.116645	0.777962	0.860396	-0.628062	-0.010531	0.455498	0.729643	1.78397	1.71506	1.11912	1.45302	1.86212
TRITD7Bv1G198990	Germin 12-2	TraesCS7B01G374900	Traes_7BL_2090E6665.1	Germin-like protein			-0.410112	-0.410112	-0.410112	-0.410112	-0.410112	-0.410112	-0.410112	-0.410112	-0.410112	-0.410112	-0.410112	-0.410112	-0.410112	-0.410112	-0.410112	-0.410112	-0.410112	-0.410112	-0.331962	0.684051	2.72725	3.22931	-0.410112	-0.362766	-0.410112
TRITD7Bv1G198820	Os07g0118900 [Oryza sativa Japonica Group]	TraesCS7B01G375100	Traes_7BL_2CCE04363.1	FBD-associated F-box protein	*		1.27464	-0.371899	-0.766867	0.312533	-0.0667635	-0.0826877	0.480919	0.0112347	-0.00415342	-0.164017	2.06485	2.76859	2.00154	0.455807	0.530329	0.762521	-0.832473	-0.854767	-0.900018	-0.87728	-0.900018	-0.900018	-0.766867	-0.620736	-0.766867
TRITD7Bv1G199100	Phosphoglycerate cytosolic	TraesCS7B01G375300	Traes_7BL_453898D03.1	Phosphoglycerate kinase			0.756868	-1.01563	-2.05007	-0.0693972	0.132805	0.340961	0.50579	-0.380089	-0.638502	-0.163972	2.33604	1.3375	2.09403	-0.673065	0.513399	0.799686	-1.75916	-1.05171	-0.504981	-0.967472	0.189204	0.0106503	-0.704907	0.940137	0.496606
TRITD7Bv1G199470	14 kDa zinc-binding	TraesCS7B01G376200	Traes_7BL_77CF99643.1	Zinc-binding protein			0.427067	-1.41517	-0.938458	-1.0503	-1.05673	-1.51829	-0.851114	-0.333018	-1.28049	-0.851114	-1.0503	-0.48185	-0.575555	0.228217	0.227355	0.639005	1.36972	1.16725	1.09711	-0.178756	-0.00208812	-0.273532	0.247839	0.481047	1.09393
TRITD7Bv1G199540	esterase precursor [Zea mays]	TraesCS7B01G376300	Traes_7BL_0F55EAEFB.1	GDSL esterase/lipase			-0.164891	-0.400992	-0.400992	-0.400992	-0.400992	-0.400992	-0.340561	-0.364381	-0.400992	-0.400992	-0.400992	-0.400992	-0.400992	-0.352414	-0.305669	-0.104948	-0.305669	-0.249614	-0.340561	3.39446	2.59023	2.38614	-0.01107	-0.21716	-0.400992
TRITD7Bv1G199580	serine threonine- kinase At5g01020-like	TraesCS7B01G376400	Traes_7BL_3627B14F9.1	Kinase-like protein			0.144985	-0.553034	0.417185	-0.00250785	-0.129681	-0.469299	0.131914	0.747958	-0.536071	-0.0723963	-1.68459	-1.68459	-1.68459	0.520873	0.222069	0.405407	0.144985	0.0249339	1.77229	1.65037	1.61341	1.79322	0.393575	0.357757	-0.00250785
TRITD7Bv1G200030	Aspartic ase nepenthesin-1	TraesCS7B01G377100	Traes_7BL_51D704A3D1.1	Aspartic proteinase nepenthesin-1	*		2.6095	-0.389955	-0.520929	-0.28303	-0.520929	-0.520929	-0.520929	-0.520929	-0.520929	-0.520929	-0.155332	1.13852	2.76035	0.307653	1.44379	2.02321	-0.520929	-0.433871	-0.520929	-0.355046	-0.520929	-0.404338	-0.488211	-0.480228	-0.520929
TRITD7Bv1G200260	Nuclear transcription factor Y subunit C-2	TraesCS7B01G377500	Traes_7BL_0258A9A33.2	Nuclear factor Y subunit C			2.35547	-0.926669	-0.945914	-0.328598	-1.06516	-1.1485	-1.10642	-1.00471	-0.98493	-1.06516	-1.16985	-0.83295	-0.17476	1.38559	1.57284	1.72844	-0.215634	0.761737	0.579779	-0.121445	0.28509	0.821945	0.218719	0.207454	-0.243323
TRITD7Bv1G200400	40S ribosomal S15a-5-like -- 40S ribosomal S15a-5-like [Brachypodium distachyon]	TraesCS7B01G377800	Traes_7BL_8296F66D2.2	30S ribosomal protein S8, putative			0.727588	-1.31431	0.0293161	-0.880732	-0.720727	-1.45995	-0.702358	-0.307914	-1.45384	-0.781104	-1.47844	-1.44775	-0.527092	1.66325	1.41651	1.30133	0.15448	0.156512	-0.507787	1.03517	1.02623	1.21525	1.28076	1.05068	0.564921
TRITD7Bv1G200640	[Oryza sativa Indica Group] -- (+)-delta-cadinene synthase isozyme C2	TraesCS7B01G378100	Traes_7BL_BFF509C87.2	Terpene synthase	*		3.04459	-0.241087	-0.320404	-0.300281	-0.300281	-0.320404	-0.320404	-0.280357	-0.320404	-0.260627	-0.320404	-0.320404	-0.320404	-0.320404	-0.0554232	3.9569	-0.300281	-0.280357	0.0483082	-0.280357	-0.320404	-0.320404	-0.320404	-0.202566	-0.260627
TRITD7Bv1G200650	Wall-associated receptor kinase 2	TraesCS7B01G378200	Traes_7BL_CD2118599.1	Receptor-like protein kinase			-0.475375	-0.475375	-0.475375	2.29148	-0.475375	0.647618	3.88903	0.0889011	0.647618	0.647618	-0.475375	-0.475375	-0.475375	-0.475375	-0.475375	0.647618	-0.475375	-0.475375	-0.475375	0.647618	-0.475375	-0.475375	-0.475375	-0.475375	-0.475375
TRITD7Bv1G200850	F-box only 7	TraesCS7B01G378600	Traes_7BL_CC9D25E0D.1	F-box family protein	*		-0.286838	-0.725858	-0.92263	0.462921	0.887891	-0.471683	0.625274	2.0727	-0.92263	0.240524	-0.226275	0.240524	1.38573	0.240524	1.48125	1.24	-1.19375	-1.19375	-1.4041	-1.125	-0.989449	-0.597636	-0.661458	-0.409533	-0.856433
TRITD7Bv1G201270	LOC100193154 isoform X1 [Zea mays]	TraesCS7B01G379500	Traes_7BL_F08A71D2A.1	Vacuolar protein sorting-associated protein 8-like protein			1.04206	-0.273922	-0.122085	-0.122085	-0.122085	-0.427255	0.0282847	-0.427255	-0.273922	0.0282847	-0.582114	-0.582114	0.0282847	0.0282847	4.65446	0.901214	-0.273922	-0.273922	-0.122085	0.470869	-0.273922	-0.582114	-0.427255	-0.122085	-0.582114
TRITD7Bv1G201670	[Hordeum vulgare vulgare]	TraesCS7B01G380300	Traes_7BL_306E3FC40.1	Glutathione S-transferase			1.27406	-0.903571	0.0425296	-1.29217	-0.962929	-1.19177	-0.941528	-0.130262	-1.39877	-1.34048	-1.43644	-0.256775	-0.348495	0.228368	0.537828	-0.354532	0.952644	0.0471082	0.162595	1.23385	1.57854	1.57432	0.902216	0.845248	-1.18297
TRITD7Bv1G201740	glyceraldehyde-3-phosphate cytosolic [Zea mays]	TraesCS7B01G380500	Traes_7BL_A38105EC0.1	Glyceraldehyde-3-phosphate dehydrogenase			0.899809	-1.49578	0.177265	-1.223	-1.34789	-2.01638	-1.22685	-0.329454	-1.57416	-1.06439	-1.16302	0.334059	0.725913	0.754003	1.09735	1.29864	-0.0712479	0.490885	-0.0696903	1.04377	1.09234	1.17137	0.909975	0.927218	0.500886
TRITD7Bv1G202450	Aspartic ase 2	TraesCS7B01G382700	Traes_7BL_B84642319.2	Eukaryotic aspartyl protease family protein			0.503929	-0.564479	0.599288	-0.758029	-0.392311	-0.758029	-0.672123	0.160684	-0.617373	-0.525953	-0.848941	-0.672123	-0.848941	3.05641	1.86657	2.11644	-0.290889	0.041914	-0.290889	-0.848941	-0.818045	-0.787748	1.10118	0.729381	-0.672123
TRITD7Bv1G202580	F-box At5g07610-like [Brachypodium distachyon]	TraesCS7B01G383300	Traes_7BL_5A4770904.1	F-box protein			0.968464	-0.528854	0.218621	1.32228	0.51245	0.121723	0.800964	0.741282	-0.0969296	0.572796	-2.21548	-2.21548	-2.21548	1.14433	1.32228	1.3714	-0.347706	0.297615	-0.202452	-0.550237	-0.344636	-0.0619351	0.403459	0.43242	0.460748
TRITD7Bv1G202820	Haloacid dehalogenase-like hydrolase domain-containing 3	TraesCS7B01G384200	Traes_7BL_073BCFF66.2	Haloacid dehalogenase-like hydrolase domain-containing protein 3			0.213953	0.504195	-2.76983	1.87469	0.605087	0.75475	1.65385	-0.0678457	-0.0691781	0.0480098	2.24955	0.551215	0.578819	-0.497003	-0.263772	-0.619363	0.364185	-0.993921	-1.42927	0.670343	-0.166531	-0.424949	-0.259298	-0.922228	-0.535074
TRITD7Bv1G202950	Cortical cell-delineating	TraesCS7B01G384700	Traes_7BL_2472DB370.1	Cortical cell-delineating protein			-0.398522	-0.324639	-0.157455	-0.3088	-0.351998	-0.398522	-0.283289	-0.398522	-0.398522	-0.398522	-0.398522	-0.398522	-0.398522	-0.335435	-0.398522	-0.398522	-0.122001	-0.369027	-0.398522	2.93745	2.81965	2.68129	0.15539	-0.363297	-0.398522
TRITD7Bv1G203000	Myb family transcription factor APL	TraesCS7B01G385700	Traes_7BL_AE0BEF1BE.1	Myb family transcription factor APL			-0.549941	-0.840227	-0.456552	-1.07303	-1.07303	-1.07303	-1.03235	-1.03235	-0.95333	-1.07303	-1.07303	-1.07303	-1.07303	1.98907	0.997518	0.646845	0.451059	0.451059	0.381419	-0.199443	1.19058	0.936648	0.619992	1.39812	0.601894
TRITD7Bv1G204880	probable E3 ubiquitin- ligase LUL2	TraesCS7B01G390000	Traes_7BL_DA1722C8E.1	E3 ubiquitin-protein ligase			0.657883	-2.14339	1.448	-1.42364	0.183574	-0.347694	-0.68593	-0.198277	0.0466924	-0.733045	0.144895	-0.391328	0.827587	-0.261697	0.588138	-0.135753	-1.62176	-0.304487	-1.42364	0.893689	1.10195	1.49121	-0.326038	-1.05215	0.240966
TRITD7Bv1G204890	endonuclease V-like isoform X1 [Zea mays] -- endonuclease V isoform X1 [Oryza sativa Japonica Group] -- endonuclease V	TraesCS7B01G390100	Traes_7BL_F4A311A08.3	Endonuclease V family protein	*	Woo et al., 2008. Endonucleasi che legano metilcitosine in Arabidopsis e controllano lo stato di metilazione.	3.53007	-1.16179	-0.0290419	-0.365789	-0.535621	-0.948685	-0.321292	-0.0555333	-1.02422	-0.336042	0.210292	1.1623	-0.206144	-0.411043	-0.519726	1.1623	-1.00513	-1.10196	-0.192095	-0.248743	-0.0688785	-0.0957713	-0.700016	-0.082291	-0.0555333		Epigenetic related protein in Arabidopsis ( AT4G31150)
TRITD7Bv1G204930	F-box At5g07610-like -- F-box At5g07610 [Oryza sativa Japonica Group]	TraesCS7B01G390500	Traes_7BL_E9F48F88B.1	F-box protein			0.0707957	-0.371135	-1.28281	0.347085	-0.993002	-1.80199	-0.0154735	0.0895699	-1.23477	-0.326577	1.09957	-0.631462	-2.38123	1.86397	0.565166	0.737055	0.863808	-0.31556	-0.509771	-0.619024	1.28039	-0.3824	0.397214	0.181388	0.145063
TRITD7Bv1G205530	Regulatory opaque-2	TraesCS7B01G391800	Traes_7BL_07CC0B6EF.1	Basic-leucine zipper (BZIP) transcription factor family			0.108851	-1.51617	-1.47377	-2.38638	-0.0691603	-0.228372	-0.76902	0.223476	-0.449585	-0.548304	-1.80643	0.85352	-0.695696	0.529571	-0.276139	0.233337	0.101228	-0.400644	0.69874	2.0109	1.08383	0.957899	1.47034	0.718503	-0.246771
TRITD7Bv1G205620	Cytochrome P450 89A2	TraesCS7B01G392100	Traes_7BL_7B1ED35F1.1	Cytochrome P450			-0.395713	-0.395713	-0.395713	-0.395713	-0.155336	-0.395713	-0.395713	-0.395713	-0.395713	-0.395713	-0.395713	-0.395713	-0.395713	-0.395713	-0.395713	-0.395713	4.53416	0.249831	-0.395713	1.46875	0.16263	-0.202482	1.0462	-0.108636	-0.395713
TRITD7Bv1G205910	cryptochrome chloroplastic mitochondrial isoform X2	TraesCS7B01G392900	Traes_7BL_0DAD0FCDD.2	Cryptochrome 2			1.7562	-0.948301	-0.509003	-0.877336	-0.877336	-0.933844	-0.836276	-0.877336	-0.948301	-0.849841	-0.383246	-0.509003	-0.239247	-0.706816	0.0291982	0.0445184	1.26746	1.64711	1.37391	-0.27635	-0.706816	-0.731852	1.26746	-0.248439	-0.413736
TRITD7Bv1G205940	Os06g0661766 [Oryza sativa Japonica Group]	TraesCS7B01G393000	Traes_7BL_FE64A353D.1	Translocase subunit seca	*		-0.583731	-0.408197	1.48413	1.8933	-0.217265	0.502866	0.608241	-0.562382	-0.796899	-0.145055	2.31081	1.21212	0.709071	-0.616123	-1.1242	-0.0492728	-0.929823	-0.796899	-0.583731	-0.905086	-1.13775	-0.967426	-0.562382	-1.00564	-0.583731
TRITD7Bv1G206120	microtubule-associated [Oryza sativa Japonica Group]	TraesCS7B01G393500	Traes_7BL_202D717CB.1	TBC1 domain family member-like protein			0.719864	-0.976813	-1.6062	-1.08363	-0.832207	-0.776776	-0.749545	-0.617944	-1.02199	-1.22853	-0.832207	1.31643	1.82777	0.998906	0.866935	1.85463	-0.306832	-0.409914	-0.736047	0.48434	0.00728085	0.593647	0.668713	0.631481	1.82777
TRITD7Bv1G206190	Histone-lysine N-methyltransferase ATXR5	TraesCS7B01G393900	Traes_7BL_2F1100E68.6	Zinc finger, PHD-finger			-0.552943	-0.70215	0.766031	0.849874	0.920638	0.203301	0.593569	2.34683	0.0825949	0.747134	0.65424	1.2024	0.22547	0.598128	0.614003	0.58671	-1.39707	-1.40976	-1.71198	-1.45482	-1.68982	-1.48105	0.330084	-0.302871	-0.357804
TRITD7Bv1G206370	syntaxin 132 [Zea mays]	TraesCS7B01G394300	Traes_7BL_F6D21882A.2	Syntaxin			0.561984	-0.634483	-0.394658	-0.823584	-0.102529	-0.858002	-0.76549	0.9642	-0.790066	0.0692617	-1.3519	-0.0457524	-0.619914	1.0789	1.87576	-0.172111	0.75176	0.279512	-1.26517	1.73377	1.27156	1.34088	1.55697	0.444398	-0.72555
TRITD7Bv1G206420	Histone	TraesCS7B01G394800	Traes_7BL_827BB764A.1	Histone H2B			0.949968	-0.683956	-1.40371	-0.0347782	-0.969585	-1.18022	-0.715579	0.0734811	-1.21278	-1.03718	0.197684	0.362725	0.467709	1.75782	0.860163	0.55559	0.837074	0.826845	-1.07706	1.00232	0.994284	0.884675	1.37898	0.763937	0.519628
TRITD7Bv1G206480	STRUBBELIG-RECEPTOR FAMILY 3-like -- STRUBBELIG-RECEPTOR FAMILY 3	TraesCS7B01G395000	Traes_7BL_26B5F81E0.1	Kinase	*		1.93887	-1.21454	2.43663	-0.125003	-0.506097	-1.2739	-0.486101	-0.423496	-0.700705	0.13565	0.728504	0.525261	2.26598	-0.289771	1.0741	-0.154824	0.106783	-0.844126	-0.696255	0.233354	-0.0102011	0.260368	-0.158167	-1.72839	-1.14004
TRITD7Bv1G206490	ubiquitin-conjugating enzyme E2 22-like [Brachypodium distachyon]	TraesCS7B01G395100	Traes_7BL_4C759B7D6.1	Ubiquitin-conjugating enzyme E2			0.314586	-0.884627	-1.17498	0.127951	-1.15509	-0.956086	-0.0970313	0.658615	-1.57827	-0.819611	0.0388481	-0.94703	-0.274931	2.37696	1.16863	0.863478	-0.112642	-0.527265	-1.66951	1.76371	0.0679734	0.558185	1.79646	0.487079	0.0766389
TRITD7Bv1G206780	Os02g0505500 [Oryza sativa Japonica Group]	TraesCS7B01G396800	Traes_7BL_FB18085F9.1	Isocitrate dehydrogenase kinase/phosphatase			0.577935	-0.828323	-0.91103	-0.25081	-0.522316	-0.728973	-0.739655	-0.559301	-0.886874	-0.728973	-1.0388	1.00413	-0.568709	0.836333	1.67839	2.38424	-0.495232	0.37462	-0.750423	1.26115	1.60581	1.45187	0.33672	0.569884	-0.199663
TRITD7Bv1G207220	GDSL esterase lipase	TraesCS7B01G398300	Traes_7BL_38ED787BC.1	GDSL esterase/lipase	*		-0.0628718	-0.361818	-0.149603	-0.269105	-0.299706	-0.361818	-0.299706	-0.149603	-0.0344864	-0.2388	-0.361818	-0.361818	-0.361818	0.076554	5.0249	0.0491603	0.210045	-0.361818	-0.120425	0.0215252	-0.269105	-0.269105	0.0215252	-0.00635559	0.0215252
TRITD7Bv1G207660	XH domain family isoform X1 [Zea mays]	TraesCS7B01G399400	Traes_7BL_99A2FE34F.2	XH/XS domain-containing family protein			1.2456	-0.680834	-0.364285	0.19597	-0.43418	-0.530214	-0.387388	-0.554753	-0.410685	-0.186115	-0.867618	-0.867618	1.37111	2.10953	2.39476	2.49455	-0.296117	-0.251589	-0.629708	-0.604497	-0.457877	-0.629708	0.177126	0.481198	0.177126
TRITD7Bv1G209740	D-3-phosphoglycerate dehydrogenase chloroplastic-like	TraesCS7B01G400800	Traes_7BL_B5491A48C.1	D-3-phosphoglycerate dehydrogenase			0.524251	-0.717649	-1.22756	-0.647847	-0.913714	-0.769208	-1.04045	-1.04045	-0.831165	-0.703339	-0.582106	-0.256903	-1.22756	0.3947	1.10601	0.0440929	1.60383	1.33038	0.786533	-0.594952	-0.984389	-1.09945	0.657662	0.664043	1.01182
TRITD7Bv1G209580	small nuclear ribonucleo F [Zea mays]	TraesCS7B01G401200	Traes_7BL_A65B739B0.1	Small nuclear ribonucleoprotein			0.991013	-2.36993	-0.447904	-0.31691	-0.922744	-2.14654	-0.474599	-0.0981284	-0.83383	-1.16313	0.263309	0.786134	0.420491	1.96724	0.336713	0.695713	0.51471	0.257918	-1.39389	1.2227	0.53337	0.470412	1.49996	0.411416	-0.539611
TRITD7Bv1G209380	homogentisate phytyltransferase VTE2-1 [Zea mays]	TraesCS7B01G401900	Traes_7BL_B1CAB8F5E.1	Homogentisate phytyltransferase			-1.26167	-0.720271	-0.500475	-1.00583	-0.968519	-1.68414	-0.857719	0.237328	-1.4598	-0.746634	-1.06103	-0.60379	-0.253007	0.198999	0.0979806	-0.374261	1.42162	1.10527	0.462427	0.721543	0.192501	0.0862614	1.12784	0.424762	0.2119
TRITD7Bv1G208800	MMS19 nucleotide excision repair homolog -- MMS19 nucleotide excision repair homolog isoform X1	TraesCS7B01G402800	Traes_7BL_18634F6EA.4	MMS19 nucleotide excision repair protein-like protein			0.924916	-1.83289	0.0768417	0.57613	-1.03092	-1.30945	-0.81331	-0.548277	-1.35173	-0.644608	-0.655529	-0.121683	-0.81331	2.189	1.11761	1.17335	-0.297603	0.484892	-1.25411	0.534407	0.368142	0.330585	2.15102	0.43444	-0.622899
TRITD7Bv1G208560	villin 2 [Oryza sativa Japonica Group]	TraesCS7B01G403700	Traes_7BL_A3DE6E1F6.2	Villin	*		4.56379	-0.335171	-0.48143	0.289354	-0.0510664	-0.0510664	0.0182844	-0.335171	0.0869901	-0.191753	-0.48143	0.614773	-0.48143	1.22552	0.155063	0.865163	-0.335171	-0.48143	-0.407938	-0.407938	-0.48143	-0.48143	-0.407938	-0.48143	-0.48143
TRITD7Bv1G208420	Os04g0273900 [Oryza sativa Japonica Group]	TraesCS7B01G403800	Traes_7BL_FB6FBC051.2	Methyl-CpG-binding domain protein	*		4.76343	-0.266947	-0.266947	-0.053179	-0.266947	-0.266947	-0.194298	-0.266947	-0.266947	-0.266947	-0.266947	-0.266947	-0.266947	-0.194298	-0.230443	1.63632	-0.194298	-0.266947	-0.266947	-0.266947	-0.266947	-0.194298	-0.266947	-0.266947	-0.266947
TRITD7Bv1G208290	[Hordeum vulgare vulgare]	TraesCS7B01G404000	Traes_7BL_5E27B2A0B.2	Glutaredoxin	*		-0.218298	-1.38982	-0.0585713	0.954426	0.00144212	-0.665085	0.0509465	0.66318	-0.379712	-0.24786	2.67646	2.84092	1.84465	-0.180582	-0.259403	0.112902	-1.1279	-1.0157	-0.303383	-0.373815	-0.0393672	-0.447201	-0.400124	0.0987152	-0.592132
TRITD7Bv1G210460	sulfate transporter [Oryza sativa Indica Group]	TraesCS7B01G406100	Traes_7BL_B3A64B67E.1	Sulfate transporter			-0.263696	-0.263696	-0.263696	-0.263696	-0.263696	-0.263696	0.0178277	-0.263696	-0.263696	-0.263696	-0.263696	-0.263696	-0.263696	-0.263696	0.0178277	4.92025	-0.263696	-0.263696	-0.263696	-0.263696	-0.263696	0.0178277	-0.263696	-0.263696	1.09128
TRITD7Bv1G210730	pentatricopeptide repeat-containing At4g33990 [Oryza sativa Japonica Group]	TraesCS7B01G406800	Traes_7BL_833EB518D.1	Pentatricopeptide repeat-containing protein			0.233654	-1.27313	0.990625	-0.784863	-1.07251	-1.22228	-0.974923	0.348489	-1.07251	-0.0850342	-1.58873	-0.294178	1.47309	2.13831	0.348489	1.74321	0.155723	0.116333	-0.879059	0.116333	-0.00358687	-0.738373	2.13831	0.571101	-0.0441574
TRITD7Bv1G210830	U5 small nuclear ribonucleo 40 kDa	TraesCS7B01G406900	Traes_7BL_F17892B0D.1	WD-repeat protein, putative			0.906117	-1.96822	0.622173	-0.0750386	-1.18721	-1.78637	-0.386168	-0.391484	-1.51816	-0.917202	-0.561541	0.383312	0.439075	1.89121	0.748449	1.17275	0.221781	0.204669	-1.40084	1.11156	0.780011	0.644233	1.50599	0.709378	-0.176559
TRITD7Bv1G211940	SERK1 -like [Oryza sativa Japonica Group] -- probable receptor-like serine threonine- kinase At5g57670 isoform X2	TraesCS7B01G409600	Traes_7BL_15B645FA9.1	Receptor-like kinase			-0.685957	-0.741469	-0.755687	-0.632501	-0.64568	-0.685957	-0.555856	-0.555856	-0.606497	-0.699636	-0.770047	-0.31573	-0.770047	-0.402562	1.60643	-0.425111	0.469126	0.314355	-0.425111	1.09843	2.29268	2.16066	2.37007	0.34133	0.529016

[truncated: 2 more sheets: QFC.gb-7A, Seed specific]
